# Supplementary material for: 2-Amino-4-tert-butyl-5-(2,4-dichloro­benz­yl)thia­zol-3-ium bromide
Source: Acta Crystallogr Sect E Struct Rep Online. 2010 Feb 10;66(Pt 3):o568. doi: 10.1107/S1600536810004472 (PMC2983563; doi:10.1107/S1600536810004472)
Supplement: Supplementary file 1 [file e-66-0o568-sup1.cif]

##############################################################################
###                                                                        ###
###        Electronic paper (Acta Crystallographica Section E)             ###
###                                                                        ###
##############################################################################
#                                                                            #
# This CIF contains the data in a paper accepted for publication in Acta     #
# Crystallographica Section E. It conforms to the requirements of Notes      #
# for Authors for Section E, and has been peer reviewed under the auspices   #
# of the IUCr Commission on Journals.                                        #
#                                                                            #
# Full details of the Crystallographic Information File format               #
# are given in the paper "The Crystallographic Information File (CIF):       #
# a New Standard Archive File for Crystallography" by S. R. Hall, F. H.      #
# Allen and I. D. Brown [Acta Cryst. (1991), A47, 655-685].                  #
#                                                                            #
# The current version of the core CIF dictionary is obtainable from          #
# ftp://ftp.iucr.org/pub/cif_core.dic. The current version number is 2.4.    #
#                                                                            #
# Software is freely available for graphical display of the structure(s) in  #
# this CIF.  For information consult the CIF home page http://www.iucr.org/  #
# cif/home.html                                                              #
#                                                                            #
# This file may be used for bona fide research purposes within the           #
# scientific community so long as proper attribution is given to the journal # 
# article from which it was obtained.                                        #
#                                                                            #
##############################################################################
                                             
data_I
_audit_creation_method     SHELXL-97
_chemical_name_systematic
;
2-Amino-4-<i>tert</i>-butyl-5-(2,4-dichlorobenzyl)thiazol-3-ium bromide
;
_chemical_name_common     ?
_chemical_formula_moiety     'C14 H17 Cl2 N2 S +, Br -'
_chemical_formula_sum     'C14 H17 Br Cl2 N2 S'
_chemical_formula_iupac     'C14 H17 Cl2 N2 S +, Br -'
_chemical_formula_weight     396.17
_chemical_melting_point     508
_symmetry_cell_setting     Triclinic
_symmetry_space_group_name_H-M     'P -1'
_symmetry_space_group_name_Hall     '-P 1'
loop_
    _symmetry_equiv_pos_as_xyz
    'x, y, z'
    '-x, -y, -z'
_cell_length_a     8.7797(5)
_cell_length_b     9.3898(5)
_cell_length_c     11.8430(7)
_cell_angle_alpha     103.9600(10)
_cell_angle_beta     91.1020(10)
_cell_angle_gamma     116.6480(10)
_cell_volume     837.66(8)
_cell_formula_units_Z     2
_cell_measurement_reflns_used     3934
_cell_measurement_theta_min     2.53
_cell_measurement_theta_max     27.04
_cell_measurement_temperature     173(2)
_exptl_crystal_description     block
_exptl_crystal_colour     colorless
_exptl_crystal_size_max     0.43
_exptl_crystal_size_mid     0.31
_exptl_crystal_size_min     0.22
_exptl_crystal_density_diffrn     1.571
_exptl_crystal_density_meas     ?
_exptl_crystal_density_method     'not measured'
_exptl_crystal_F_000     400
_exptl_absorpt_coefficient_mu     2.889
_exptl_absorpt_correction_type     multi-scan
_exptl_absorpt_process_details     '(SADABS; Sheldrick, 2004)'
_exptl_absorpt_correction_T_min     0.3697
_exptl_absorpt_correction_T_max     0.5690
_exptl_special_details
;
^1^H NMR (CDCl~3~,400 MHz) of
4-<i>tert</i>-butyl-5-(2,4-dichlorobenzyl)thiazol-2-amine: \d (p.p.m.) 1.30(s,
9H, 3\\timesCH~3~), 4.15(s, 2H, CH~2~),4.83(br, 2H, NH~2~),7.08(d, <i>J</i> =
11.2 Hz, 1H, C~6~H~3~ 6-H),7.18(d, <i>J</i> = 11.2 Hz, 1H, C~6~H~3~
5-H),7.38(s, 1H, C~6~H~3~ 3-H).
;
_diffrn_ambient_temperature     173(2)
_diffrn_radiation_type     MoK\a
_diffrn_radiation_wavelength     0.71073
_diffrn_radiation_source     'fine-focus sealed tube'
_diffrn_radiation_monochromator     graphite
_diffrn_measurement_device_type     'Bruker SMART 1000 CCD diffractometer'
_diffrn_measurement_method     '\w scans'
_diffrn_detector_area_resol_mean     ?
_diffrn_reflns_number     6572
_diffrn_reflns_av_R_equivalents     0.0207
_diffrn_reflns_av_sigmaI/netI     0.0300
_diffrn_reflns_theta_min     1.79
_diffrn_reflns_theta_max     26.00
_diffrn_reflns_theta_full     26.00
_diffrn_measured_fraction_theta_max     0.986
_diffrn_measured_fraction_theta_full     0.986
_diffrn_reflns_limit_h_min     -10
_diffrn_reflns_limit_h_max     10
_diffrn_reflns_limit_k_min     -11
_diffrn_reflns_limit_k_max     11
_diffrn_reflns_limit_l_min     -14
_diffrn_reflns_limit_l_max     14
_diffrn_standards_number     0
_diffrn_standards_interval_count     ?
_diffrn_standards_interval_time     ?
_diffrn_standards_decay_%     ?
_refine_special_details
;
Refinement of <i>F</i>^2^ against ALL reflections. The weighted <i>R</i>-factor
wR and goodness of fit <i>S</i> are based on <i>F</i>^2^, conventional
<i>R</i>-factors <i>R</i> are based on <i>F</i>, with <i>F</i> set to zero for
negative <i>F</i>^2^. The threshold expression of <i>F</i>^2^ >
\s(<i>F</i>^2^) is used only for calculating <i>R</i>-factors(gt) etc. and is
not relevant to the choice of reflections for refinement. <i>R</i>-factors
based on <i>F</i>^2^ are statistically about twice as large as those based on
<i>F</i>, and <i>R</i>- factors based on ALL data will be even larger.
;
_reflns_number_total     3255
_reflns_number_gt     2726
_reflns_threshold_expression     I>2\s(I)
_refine_ls_structure_factor_coef     Fsqd
_refine_ls_matrix_type     full
_refine_ls_R_factor_all     0.0386
_refine_ls_R_factor_gt     0.0290
_refine_ls_wR_factor_gt     0.0884
_refine_ls_wR_factor_ref     0.0990
_refine_ls_goodness_of_fit_ref     1.082
_refine_ls_restrained_S_all     1.082
_refine_ls_number_reflns     3255
_refine_ls_number_parameters     187
_refine_ls_number_restraints     0
_refine_ls_hydrogen_treatment     constr
_refine_ls_weighting_scheme     calc
_refine_ls_weighting_details
         'calc w=1/[\s^2^(Fo^2^)+(0.0512P)^2^+0.7230P] where P=(Fo^2^+2Fc^2^)/3'
_atom_sites_solution_hydrogens     geom
_atom_sites_solution_primary     direct
_atom_sites_solution_secondary     difmap
_refine_ls_shift/su_max     0.000
_refine_ls_shift/su_mean     0.000
_refine_diff_density_max     0.372
_refine_diff_density_min     -0.329
_refine_ls_extinction_method     none
_refine_ls_extinction_coef     ?
loop_
    _atom_type_symbol
    _atom_type_description
    _atom_type_scat_dispersion_real
    _atom_type_scat_dispersion_imag
    _atom_type_scat_source
    'C' 'C' 0.0033 0.0016
                         'International Tables Vol C Tables 4.2.6.8 and 6.1.1.4'
    'Br' 'Br' -0.2901 2.4595
                         'International Tables Vol C Tables 4.2.6.8 and 6.1.1.4'
    'Cl' 'Cl' 0.1484 0.1585
                         'International Tables Vol C Tables 4.2.6.8 and 6.1.1.4'
    'N' 'N' 0.0061 0.0033
                         'International Tables Vol C Tables 4.2.6.8 and 6.1.1.4'
    'S' 'S' 0.1246 0.1234
                         'International Tables Vol C Tables 4.2.6.8 and 6.1.1.4'
    'H' 'H' 0.0000 0.0000
                         'International Tables Vol C Tables 4.2.6.8 and 6.1.1.4'
_computing_data_collection     'SMART (Bruker, 2001)'
_computing_cell_refinement     'SAINT-Plus (Bruker, 2003)'
_computing_data_reduction     'SAINT-Plus (Bruker, 2003)'
_computing_structure_solution     'SHELXTL (Sheldrick, 2008)'
_computing_structure_refinement     'SHELXTL (Sheldrick, 2008)'
_computing_molecular_graphics     'SHELXTL (Sheldrick, 2008)'
_computing_publication_material     'SHELXTL (Sheldrick, 2008)'
loop_
    _atom_site_type_symbol
    _atom_site_label
    _atom_site_fract_x
    _atom_site_fract_y
    _atom_site_fract_z
    _atom_site_U_iso_or_equiv
    _atom_site_adp_type
    _atom_site_calc_flag
    _atom_site_refinement_flags
    _atom_site_occupancy
    _atom_site_disorder_assembly
    _atom_site_disorder_group
    Br Br1 0.5000 0.0000 0.5000 0.05632(19) Uani d S 1 . .
    Br Br2 0.0000 0.5000 0.0000 0.03684(15) Uani d S 1 . .
    Cl Cl1 0.23215(12) 0.02866(10) 0.20559(7) 0.0408(2) Uani d . 1 . .
    Cl Cl2 0.08968(10) -0.20337(10) -0.26428(7) 0.0404(2) Uani d . 1 . .
    S S1 0.32616(9) 0.42272(8) 0.15292(6) 0.02508(17) Uani d . 1 . .
    C C1 0.3491(3) 0.5970(3) 0.2559(2) 0.0225(6) Uani d . 1 . .
    C C2 0.5883(3) 0.5746(3) 0.3167(2) 0.0211(5) Uani d . 1 . .
    C C3 0.5156(3) 0.4406(3) 0.2230(2) 0.0219(5) Uani d . 1 . .
    C C4 0.7575(4) 0.6530(3) 0.3986(2) 0.0265(6) Uani d . 1 . .
    C C5 0.8920(5) 0.7846(6) 0.3502(4) 0.0696(14) Uani d . 1 . .
    H H5A 0.9056 0.7324 0.2715 0.084 Uiso calc R 1 . .
    H H5B 1.0023 0.8389 0.4023 0.084 Uiso calc R 1 . .
    H H5C 0.8548 0.8674 0.3456 0.084 Uiso calc R 1 . .
    C C6 0.7388(5) 0.7336(6) 0.5218(3) 0.0563(11) Uani d . 1 . .
    H H6A 0.7059 0.8197 0.5190 0.084 Uiso calc R 1 . .
    H H6B 0.8487 0.7836 0.5736 0.084 Uiso calc R 1 . .
    H H6C 0.6497 0.6492 0.5521 0.084 Uiso calc R 1 . .
    C C7 0.8196(5) 0.5284(5) 0.4073(4) 0.0635(13) Uani d . 1 . .
    H H7A 0.7297 0.4374 0.4318 0.095 Uiso calc R 1 . .
    H H7B 0.9241 0.5832 0.4654 0.095 Uiso calc R 1 . .
    H H7C 0.8451 0.4841 0.3304 0.095 Uiso calc R 1 . .
    C C8 0.5707(4) 0.3106(3) 0.1692(3) 0.0276(6) Uani d . 1 . .
    H H8A 0.5796 0.2565 0.2293 0.033 Uiso calc R 1 . .
    H H8B 0.6866 0.3664 0.1468 0.033 Uiso calc R 1 . .
    C C9 0.4488(3) 0.1782(3) 0.0618(2) 0.0230(6) Uani d . 1 . .
    C C10 0.2912(4) 0.0491(3) 0.0691(2) 0.0245(6) Uani d . 1 . .
    C C11 0.1777(4) -0.0692(3) -0.0297(3) 0.0272(6) Uani d . 1 . .
    H H11 0.0703 -0.1556 -0.0229 0.033 Uiso calc R 1 . .
    C C12 0.2274(4) -0.0561(3) -0.1384(2) 0.0255(6) Uani d . 1 . .
    C C13 0.3842(4) 0.0667(4) -0.1501(3) 0.0266(6) Uani d . 1 . .
    H H13 0.4170 0.0712 -0.2257 0.032 Uiso calc R 1 . .
    C C14 0.4927(4) 0.1830(3) -0.0495(3) 0.0271(6) Uani d . 1 . .
    H H14 0.6003 0.2686 -0.0570 0.033 Uiso calc R 1 . .
    N N1 0.4907(3) 0.6601(3) 0.33357(19) 0.0215(5) Uani d . 1 . .
    H H1 0.5211 0.7503 0.3920 0.026 Uiso calc . 1 . .
    N N2 0.2419(3) 0.6618(3) 0.2595(2) 0.0304(6) Uani d . 1 . .
    H H2A 0.2626 0.7518 0.3155 0.037 Uiso calc R 1 . .
    H H2B 0.1501 0.6148 0.2058 0.037 Uiso calc R 1 . .
loop_
    _atom_site_aniso_label
    _atom_site_aniso_U_11
    _atom_site_aniso_U_22
    _atom_site_aniso_U_33
    _atom_site_aniso_U_12
    _atom_site_aniso_U_13
    _atom_site_aniso_U_23
    Br1 0.0824(4) 0.0488(3) 0.0407(3) 0.0505(3) -0.0187(3) -0.0205(2)
    Br2 0.0325(2) 0.0267(2) 0.0393(3) 0.00678(19) -0.01243(18) 0.00437(18)
    Cl1 0.0576(5) 0.0352(4) 0.0299(4) 0.0215(4) 0.0178(4) 0.0092(3)
    Cl2 0.0381(4) 0.0391(4) 0.0337(4) 0.0203(4) -0.0137(3) -0.0106(3)
    S1 0.0235(3) 0.0200(3) 0.0266(4) 0.0115(3) -0.0062(3) -0.0042(3)
    C1 0.0233(13) 0.0222(13) 0.0209(13) 0.0118(11) 0.0017(10) 0.0022(11)
    C2 0.0217(13) 0.0184(13) 0.0209(13) 0.0094(11) 0.0019(10) 0.0018(10)
    C3 0.0195(13) 0.0192(13) 0.0236(13) 0.0087(11) 0.0002(10) 0.0009(11)
    C4 0.0242(14) 0.0234(14) 0.0251(14) 0.0111(12) -0.0050(11) -0.0043(11)
    C5 0.0270(19) 0.079(3) 0.074(3) -0.003(2) -0.0070(19) 0.030(3)
    C6 0.051(2) 0.077(3) 0.0328(18) 0.040(2) -0.0144(16) -0.0150(18)
    C7 0.057(3) 0.049(2) 0.074(3) 0.035(2) -0.035(2) -0.017(2)
    C8 0.0285(15) 0.0226(14) 0.0292(15) 0.0157(12) -0.0023(12) -0.0041(12)
    C9 0.0257(14) 0.0197(13) 0.0266(14) 0.0162(12) -0.0010(11) 0.0006(11)
    C10 0.0295(15) 0.0241(14) 0.0229(13) 0.0172(12) 0.0055(11) 0.0020(11)
    C11 0.0248(14) 0.0201(13) 0.0349(16) 0.0114(12) 0.0033(12) 0.0029(12)
    C12 0.0278(14) 0.0213(14) 0.0262(14) 0.0158(12) -0.0055(11) -0.0035(11)
    C13 0.0348(16) 0.0282(15) 0.0239(14) 0.0201(13) 0.0045(12) 0.0080(12)
    C14 0.0259(15) 0.0211(14) 0.0327(15) 0.0112(12) 0.0056(12) 0.0043(12)
    N1 0.0241(11) 0.0183(11) 0.0201(11) 0.0115(10) -0.0016(9) -0.0011(9)
    N2 0.0290(13) 0.0294(13) 0.0322(13) 0.0193(11) -0.0043(10) -0.0034(11)
_geom_special_details
;
All esds (except the esd in the dihedral angle between two l.s. planes) are
estimated using the full covariance matrix. The cell esds are taken into
account individually in the estimation of esds in distances, angles and
torsion angles; correlations between esds in cell parameters are only used
when they are defined by crystal symmetry. An approximate (isotropic)
treatment of cell esds is used for estimating esds involving l.s. planes.
;
loop_
    _geom_bond_atom_site_label_1
    _geom_bond_atom_site_label_2
    _geom_bond_site_symmetry_2
    _geom_bond_distance
    _geom_bond_publ_flag
    Cl1 C10 . 1.736(3) ?
    Cl2 C12 . 1.742(3) ?
    S1 C1 . 1.714(3) ?
    S1 C3 . 1.764(3) ?
    C1 N2 . 1.328(4) ?
    C1 N1 . 1.332(3) ?
    C2 C3 . 1.342(4) ?
    C2 N1 . 1.402(3) ?
    C2 C4 . 1.519(4) ?
    C3 C8 . 1.515(4) ?
    C4 C7 . 1.519(5) ?
    C4 C5 . 1.519(5) ?
    C4 C6 . 1.522(4) ?
    C5 H5A . 0.9800 ?
    C5 H5B . 0.9800 ?
    C5 H5C . 0.9800 ?
    C6 H6A . 0.9800 ?
    C6 H6B . 0.9800 ?
    C6 H6C . 0.9800 ?
    C7 H7A . 0.9800 ?
    C7 H7B . 0.9800 ?
    C7 H7C . 0.9800 ?
    C8 C9 . 1.516(4) ?
    C8 H8A . 0.9900 ?
    C8 H8B . 0.9900 ?
    C9 C14 . 1.386(4) ?
    C9 C10 . 1.394(4) ?
    C10 C11 . 1.389(4) ?
    C11 C12 . 1.383(4) ?
    C11 H11 . 0.9500 ?
    C12 C13 . 1.380(4) ?
    C13 C14 . 1.384(4) ?
    C13 H13 . 0.9500 ?
    C14 H14 . 0.9500 ?
    N1 H1 . 0.8800 ?
    N2 H2A . 0.8800 ?
    N2 H2B . 0.8800 ?
loop_
    _geom_angle_atom_site_label_1
    _geom_angle_atom_site_label_2
    _geom_angle_atom_site_label_3
    _geom_angle_site_symmetry_1
    _geom_angle_site_symmetry_3
    _geom_angle
    _geom_angle_publ_flag
    C1 S1 C3 . . 90.62(13) ?
    N2 C1 N1 . . 123.9(2) ?
    N2 C1 S1 . . 125.4(2) ?
    N1 C1 S1 . . 110.71(19) ?
    C3 C2 N1 . . 111.2(2) ?
    C3 C2 C4 . . 132.1(2) ?
    N1 C2 C4 . . 116.6(2) ?
    C2 C3 C8 . . 131.2(3) ?
    C2 C3 S1 . . 111.4(2) ?
    C8 C3 S1 . . 117.33(19) ?
    C7 C4 C2 . . 112.7(2) ?
    C7 C4 C5 . . 108.5(3) ?
    C2 C4 C5 . . 107.7(3) ?
    C7 C4 C6 . . 108.1(3) ?
    C2 C4 C6 . . 110.3(2) ?
    C5 C4 C6 . . 109.5(3) ?
    C4 C5 H5A . . 109.5 ?
    C4 C5 H5B . . 109.5 ?
    H5A C5 H5B . . 109.5 ?
    C4 C5 H5C . . 109.5 ?
    H5A C5 H5C . . 109.5 ?
    H5B C5 H5C . . 109.5 ?
    C4 C6 H6A . . 109.5 ?
    C4 C6 H6B . . 109.5 ?
    H6A C6 H6B . . 109.5 ?
    C4 C6 H6C . . 109.5 ?
    H6A C6 H6C . . 109.5 ?
    H6B C6 H6C . . 109.5 ?
    C4 C7 H7A . . 109.5 ?
    C4 C7 H7B . . 109.5 ?
    H7A C7 H7B . . 109.5 ?
    C4 C7 H7C . . 109.5 ?
    H7A C7 H7C . . 109.5 ?
    H7B C7 H7C . . 109.5 ?
    C3 C8 C9 . . 113.8(2) ?
    C3 C8 H8A . . 108.8 ?
    C9 C8 H8A . . 108.8 ?
    C3 C8 H8B . . 108.8 ?
    C9 C8 H8B . . 108.8 ?
    H8A C8 H8B . . 107.7 ?
    C14 C9 C10 . . 117.3(2) ?
    C14 C9 C8 . . 119.8(3) ?
    C10 C9 C8 . . 122.9(3) ?
    C11 C10 C9 . . 122.7(3) ?
    C11 C10 Cl1 . . 117.3(2) ?
    C9 C10 Cl1 . . 120.0(2) ?
    C12 C11 C10 . . 117.3(3) ?
    C12 C11 H11 . . 121.3 ?
    C10 C11 H11 . . 121.3 ?
    C13 C12 C11 . . 122.2(3) ?
    C13 C12 Cl2 . . 119.1(2) ?
    C11 C12 Cl2 . . 118.7(2) ?
    C12 C13 C14 . . 118.6(3) ?
    C12 C13 H13 . . 120.7 ?
    C14 C13 H13 . . 120.7 ?
    C13 C14 C9 . . 121.9(3) ?
    C13 C14 H14 . . 119.1 ?
    C9 C14 H14 . . 119.1 ?
    C1 N1 C2 . . 116.1(2) ?
    C1 N1 H1 . . 122.0 ?
    C2 N1 H1 . . 122.0 ?
    C1 N2 H2A . . 120.0 ?
    C1 N2 H2B . . 120.0 ?
    H2A N2 H2B . . 120.0 ?
loop_
    _geom_torsion_atom_site_label_1
    _geom_torsion_atom_site_label_2
    _geom_torsion_atom_site_label_3
    _geom_torsion_atom_site_label_4
    _geom_torsion_site_symmetry_1
    _geom_torsion_site_symmetry_2
    _geom_torsion_site_symmetry_3
    _geom_torsion_site_symmetry_4
    _geom_torsion
    _geom_torsion_publ_flag
    C3 S1 C1 N2 . . . . -179.0(3) ?
    C3 S1 C1 N1 . . . . 0.8(2) ?
    N1 C2 C3 C8 . . . . 179.8(3) ?
    C4 C2 C3 C8 . . . . 4.9(5) ?
    N1 C2 C3 S1 . . . . 1.3(3) ?
    C4 C2 C3 S1 . . . . -173.7(2) ?
    C1 S1 C3 C2 . . . . -1.2(2) ?
    C1 S1 C3 C8 . . . . 180.0(2) ?
    C3 C2 C4 C7 . . . . -27.2(5) ?
    N1 C2 C4 C7 . . . . 158.0(3) ?
    C3 C2 C4 C5 . . . . 92.4(4) ?
    N1 C2 C4 C5 . . . . -82.3(3) ?
    C3 C2 C4 C6 . . . . -148.1(3) ?
    N1 C2 C4 C6 . . . . 37.1(4) ?
    C2 C3 C8 C9 . . . . 180.0(3) ?
    S1 C3 C8 C9 . . . . -1.5(3) ?
    C3 C8 C9 C14 . . . . 103.4(3) ?
    C3 C8 C9 C10 . . . . -76.5(3) ?
    C14 C9 C10 C11 . . . . -1.8(4) ?
    C8 C9 C10 C11 . . . . 178.1(2) ?
    C14 C9 C10 Cl1 . . . . 176.7(2) ?
    C8 C9 C10 Cl1 . . . . -3.4(4) ?
    C9 C10 C11 C12 . . . . 0.7(4) ?
    Cl1 C10 C11 C12 . . . . -177.9(2) ?
    C10 C11 C12 C13 . . . . 1.2(4) ?
    C10 C11 C12 Cl2 . . . . 179.3(2) ?
    C11 C12 C13 C14 . . . . -1.9(4) ?
    Cl2 C12 C13 C14 . . . . -179.9(2) ?
    C12 C13 C14 C9 . . . . 0.7(4) ?
    C10 C9 C14 C13 . . . . 1.1(4) ?
    C8 C9 C14 C13 . . . . -178.8(3) ?
    N2 C1 N1 C2 . . . . 179.6(3) ?
    S1 C1 N1 C2 . . . . -0.3(3) ?
    C3 C2 N1 C1 . . . . -0.6(3) ?
    C4 C2 N1 C1 . . . . 175.2(2) ?
loop_
    _geom_hbond_atom_site_label_D
    _geom_hbond_atom_site_label_H
    _geom_hbond_atom_site_label_A
    _geom_hbond_site_symmetry_A
    _geom_hbond_distance_DH
    _geom_hbond_distance_HA
    _geom_hbond_distance_DA
    _geom_hbond_angle_DHA
    N2 H2B Br2 . 0.88 2.48 3.296(2) 153.6
    N1 H1 Br1 1_565 0.88 2.47 3.286(2) 153.7
data_New_Global_Publ_Block
_journal_date_recd_electronic     2010-02-03
_journal_date_accepted     2010-02-04
_journal_name_full     'Acta Crystallographica, Section E'
_journal_year     2010
_journal_volume     66
_journal_issue      3
_journal_page_first     o568
_journal_page_last     o568
_journal_paper_category     QO
_journal_coeditor_code     BT5190
_publ_contact_author_name     'Ai-Xi Hu'
_publ_contact_author_address
;
School of Chemistry and Chemical Engineering, Hunan University, Changsha 410082,
People's Republic of China
;
_publ_contact_author_email     'axhu0731@yahoo.com.cn'
_publ_contact_author_fax     ?
_publ_contact_author_phone     '8613974825738'
_publ_section_title
;
2-Amino-4-<i>tert</i>-butyl-5-(2,4-dichlorobenzyl)thiazol-3-ium bromide
;
loop_
    _publ_author_name
    _publ_author_address
    'Du, Jie'
;
College of Chemistry and Chemical Engineering, Hunan University,
Changsha 410082, People's Republic of China
;
    'Peng, Jun-Mei'
;
College of Chemistry and Chemical Engineering, Hunan University,
Changsha 410082, People's Republic of China
;
    'Li, Ling'
;
College of Chemistry and Chemical Engineering, Hunan University,
Changsha 410082, People's Republic of China
;
    'Cai, Shi-Hong'
;
College of Chemistry and Chemical Engineering, Hunan University,
Changsha 410082, People's Republic of China
;
    'Hu, Ai-Xi'
;
College of Chemistry and Chemical Engineering, Hunan University,
Changsha 410082, People's Republic of China
;
