# Supplementary material for: 2-Amino-4-tert-butyl-5-(2,4-dichloro­benz­yl)thia­zol-3-ium bromide
Source: Acta Crystallogr Sect E Struct Rep Online. 2010 Feb 10;66(Pt 3):o568. doi: 10.1107/S1600536810004472 (PMC2983563; doi:10.1107/S1600536810004472)
Supplement: Supplementary file 2 [file e-66-0o568-Isup2.hkl]

# 
# h,k,l, Fc-squared, Fo-squared, sigma(Fo-squared) and status flag 
# 
data_I
_shelx_title ' 11271m in P-1               New: P-1' 
_shelx_refln_list_code          4 
_shelx_F_calc_maximum      166.92 
_exptl_crystal_F_000       400.00 
_reflns_d_resolution_high  0.8107 
 
loop_ 
 _symmetry_equiv_pos_as_xyz 
 'x, y, z' 
 '-x, -y, -z' 
 
_cell_length_a     8.7797 
_cell_length_b     9.3898 
_cell_length_c    11.8430 
_cell_angle_alpha 103.960 
_cell_angle_beta   91.102 
_cell_angle_gamma 116.648 
 
_shelx_F_squared_multiplier     1.000 
 
loop_ 
 _refln_index_h 
 _refln_index_k 
 _refln_index_l 
 _refln_F_squared_calc 
 _refln_F_squared_meas 
 _refln_F_squared_sigma 
 _refln_observed_status 
   1   0   0     1902.72     2088.39     68.90 o 
   2   0   0      328.70      353.19     10.42 o 
   3   0   0      260.36      295.64      5.77 o 
   4   0   0     2857.71     3102.11     65.38 o 
   5   0   0      162.36      161.70      6.54 o 
   6   0   0      176.20      184.82      9.82 o 
   7   0   0      113.56      120.56      7.06 o 
   8   0   0      183.18      179.74     12.14 o 
   9   0   0      203.78      198.10      9.87 o 
  -9   1   0       91.65       92.29      7.82 o 
  -8   1   0       28.50       28.56      5.14 o 
  -7   1   0      199.71      213.33     11.21 o 
  -6   1   0     1063.61     1023.34     23.09 o 
  -5   1   0      606.04      546.30     10.29 o 
  -4   1   0       54.32       51.31      2.34 o 
  -3   1   0     8769.76     9171.71    161.92 o 
  -2   1   0     2254.94     2343.33     36.20 o 
  -1   1   0      178.86      205.63      3.74 o 
   0   1   0        4.09        7.07      2.33 o 
   1   1   0     1177.93     1254.29     30.11 o 
   2   1   0       15.38        8.37      2.75 o 
   3   1   0     1746.55     1864.77     38.12 o 
   4   1   0       35.82       45.43      2.39 o 
   5   1   0       99.63       89.20      5.42 o 
   6   1   0      513.76      503.86     14.26 o 
   7   1   0      390.18      389.98     18.72 o 
   8   1   0       26.44       26.78      6.37 o 
   9   1   0      172.67      171.23     14.37 o 
 -10   2   0        1.67        1.33      5.79 o 
  -9   2   0      292.77      300.37     11.37 o 
  -8   2   0      184.22      185.47      9.60 o 
  -7   2   0        3.39       -0.08      3.35 o 
  -6   2   0     1881.04     1875.44     38.40 o 
  -5   2   0     1831.70     1872.23     30.37 o 
  -4   2   0      843.30      827.47     15.48 o 
  -3   2   0      188.76      217.44      7.02 o 
  -2   2   0      765.46      833.05     13.81 o 
  -1   2   0      642.19      684.19     13.89 o 
   0   2   0     5277.18     5422.02    101.42 o 
   1   2   0       43.80       53.19      2.48 o 
   2   2   0      201.22      208.47      4.73 o 
   3   2   0      306.23      317.47      6.75 o 
   4   2   0     2693.92     2695.51     53.28 o 
   5   2   0      192.80      194.54      7.83 o 
   6   2   0      998.39      944.68     40.69 o 
   7   2   0       65.35       71.42      7.45 o 
   8   2   0       25.61       18.02      6.10 o 
 -10   3   0        3.77       -6.07      5.37 o 
  -9   3   0      605.58      585.36     16.67 o 
  -8   3   0       22.61       19.79      4.52 o 
  -7   3   0      582.42      604.29     15.64 o 
  -6   3   0      148.11      163.62      5.11 o 
  -5   3   0      214.50      188.77      5.11 o 
  -4   3   0     3435.22     3617.15     56.29 o 
  -3   3   0      831.95      771.90     13.27 o 
  -2   3   0     6184.43     6489.92     98.87 o 
  -1   3   0     1986.65     1962.85     37.75 o 
   0   3   0      231.45      216.31      4.59 o 
   1   3   0     7636.21     7683.88    158.93 o 
   2   3   0      582.00      571.76     10.75 o 
   3   3   0     1264.34     1280.99     21.79 o 
   4   3   0        1.62        2.25      3.18 o 
   5   3   0       14.54        9.64      4.18 o 
   6   3   0      119.26      103.97     13.69 o 
   7   3   0      107.44      111.65      8.74 o 
 -10   4   0        2.00        1.57      5.50 o 
  -9   4   0       23.90       16.03      4.87 o 
  -8   4   0      237.24      237.03      9.10 o 
  -7   4   0      554.48      519.28     13.52 o 
  -6   4   0      297.11      295.01      8.98 o 
  -5   4   0      181.94      168.22      5.03 o 
  -4   4   0     4608.04     4759.65     73.52 o 
  -3   4   0      274.51      295.66     12.77 o 
  -2   4   0     3433.14     3367.00    120.45 o 
  -1   4   0      301.86      244.18     14.24 o 
   0   4   0     2368.15     2170.63     34.40 o 
   1   4   0      694.85      703.60     15.29 o 
   2   4   0       69.86       69.12      3.63 o 
   3   4   0        0.92       -0.92      2.49 o 
   4   4   0      192.32      191.06      8.27 o 
   5   4   0        3.72        3.46      4.34 o 
   6   4   0        2.25        0.42      5.20 o 
   7   4   0      283.53      301.72     20.33 o 
 -10   5   0       55.14       73.03     15.55 o 
  -9   5   0        9.73        5.63      7.68 o 
  -8   5   0       11.00        1.16      3.70 o 
  -7   5   0     1686.44     1647.24     28.16 o 
  -6   5   0        0.02        0.77      2.37 o 
  -5   5   0     3722.98     3876.01     60.81 o 
  -4   5   0       18.00        9.31      1.86 o 
  -3   5   0     1588.85     1536.74     31.53 o 
  -2   5   0      170.77      160.14      5.90 o 
  -1   5   0       89.27       87.17      3.08 o 
   0   5   0     1136.91     1156.67     19.79 o 
   1   5   0     2527.15     2506.24     49.16 o 
   2   5   0       19.17       26.13      3.26 o 
   3   5   0       78.38       79.11      7.85 o 
   4   5   0      366.05      358.77     12.22 o 
   5   5   0      523.65      525.62     15.99 o 
   6   5   0       27.52       41.96      6.95 o 
 -10   6   0      108.05      141.16     13.54 o 
  -9   6   0       61.54       63.24     10.40 o 
  -8   6   0     1242.92     1208.20     31.94 o 
  -7   6   0       33.58       39.09      5.01 o 
  -6   6   0       65.65       66.34     10.54 o 
  -5   6   0      156.51      135.24      6.54 o 
  -4   6   0     2056.18     2112.25     42.95 o 
  -3   6   0     2086.94     2043.79     41.33 o 
  -2   6   0      876.30      847.60     19.47 o 
  -1   6   0       60.22       62.26      4.85 o 
   0   6   0      580.17      628.46     15.73 o 
   2   6   0     1243.59     1312.45     79.40 o 
   3   6   0        5.30        0.03      5.58 o 
   4   6   0     1054.39     1052.42     35.28 o 
   5   6   0        3.68        5.19      7.18 o 
 -10   7   0       41.66       43.22      9.93 o 
  -9   7   0        2.78       10.93      8.43 o 
  -8   7   0       44.15       49.80      6.27 o 
  -7   7   0      132.62      145.81      7.63 o 
  -6   7   0      598.19      565.78     15.51 o 
  -5   7   0      700.28      609.23     16.01 o 
  -4   7   0       50.58       56.48      6.93 o 
  -3   7   0      574.48      573.54     15.13 o 
  -2   7   0       37.32       29.57      4.58 o 
  -1   7   0     1278.29     1343.14     51.61 o 
   0   7   0       47.58       42.56     10.96 o 
   2   7   0       40.54       38.31      7.49 o 
   3   7   0       22.58       14.06      7.13 o 
   4   7   0       24.14       17.23      7.96 o 
 -10   8   0       50.16       43.94     10.79 o 
  -9   8   0      103.76      126.82     13.04 o 
  -8   8   0      188.12      174.84      9.07 o 
  -7   8   0        0.17       -5.53      4.56 o 
  -6   8   0      229.21      262.55     28.10 o 
  -5   8   0      316.81      330.96     11.36 o 
  -4   8   0     1243.06     1259.64     28.58 o 
  -3   8   0       19.24       16.32      4.50 o 
  -2   8   0      324.43      307.15     10.91 o 
  -1   8   0      906.00      903.77     25.87 o 
   0   8   0      131.06      138.70      8.10 o 
   1   8   0        0.85        1.21      5.08 o 
   2   8   0      112.66      140.57     13.01 o 
   3   8   0       51.20       68.12     10.10 o 
  -9   9   0      101.71      104.86      8.95 o 
  -8   9   0        2.99        2.67      5.43 o 
  -7   9   0     1281.19     1292.41     46.75 o 
  -6   9   0       65.05       54.81      6.68 o 
  -5   9   0      292.36      267.47     10.64 o 
  -4   9   0       14.62       10.28      4.87 o 
  -3   9   0      676.61      711.52     19.23 o 
  -2   9   0      435.78      428.47     14.01 o 
  -1   9   0      104.60       97.17      8.58 o 
   0   9   0        0.39        5.14      6.01 o 
   1   9   0      238.47      253.80     16.00 o 
  -8  10   0        5.90        7.69      6.22 o 
  -7  10   0        0.25       -6.88     14.84 o 
  -6  10   0      388.56      358.85     13.53 o 
  -5  10   0      202.37      197.10     10.21 o 
  -4  10   0       71.80       71.47      8.79 o 
  -3  10   0       30.18       27.60      6.32 o 
  -2  10   0      369.16      386.62     15.06 o 
  -1  10   0      268.24      277.59     12.07 o 
  -6  11   0       66.93       63.30      8.44 o 
  -5  11   0       61.39       63.62     10.29 o 
  -4  11   0       83.74      105.36     22.56 o 
  -3  11   0     1101.23     1149.37     29.24 o 
   3 -11   1      373.33      382.53     20.39 o 
   4 -11   1       55.05       59.98      7.90 o 
   5 -11   1       30.15       33.29      6.92 o 
   6 -11   1      724.04      785.99     22.26 o 
   7 -11   1       10.76       23.88      7.11 o 
   0 -10   1      158.96      172.44     14.59 o 
   1 -10   1      228.33      278.90     12.29 o 
   2 -10   1       38.62       28.35      6.43 o 
   3 -10   1      234.45      236.78     10.70 o 
   4 -10   1       82.75       90.79      7.93 o 
   5 -10   1      170.05      195.86      9.78 o 
   6 -10   1        1.56       -9.18      7.78 o 
   7 -10   1       74.78       67.09      8.53 o 
   8 -10   1       67.75      109.14      9.27 o 
   9 -10   1       85.56      111.00      9.66 o 
  -1  -9   1        1.03        3.25      8.68 o 
   0  -9   1      733.55      778.64     20.99 o 
   1  -9   1       31.98       24.37      5.85 o 
   2  -9   1      277.14      297.34     11.47 o 
   3  -9   1       76.92       81.07      7.02 o 
   4  -9   1      470.68      448.51     14.07 o 
   5  -9   1      496.96      507.96     15.46 o 
   6  -9   1      664.64      652.25     18.21 o 
   7  -9   1        1.73        2.91      5.13 o 
   8  -9   1        6.20        8.73      6.88 o 
   9  -9   1       33.69       29.72      7.05 o 
  -3  -8   1      337.21      332.82     17.64 o 
  -2  -8   1        6.17       -1.41      6.52 o 
  -1  -8   1      106.91      119.37     17.43 o 
   0  -8   1        6.85        7.89      4.95 o 
   1  -8   1      844.98      907.32     22.24 o 
   2  -8   1      431.35      432.82     13.05 o 
   3  -8   1       33.24       25.44      6.30 o 
   4  -8   1      585.25      538.42     15.00 o 
   5  -8   1      406.83      403.05     18.14 o 
   6  -8   1      124.25      121.91      7.34 o 
   7  -8   1     1317.16     1374.83     31.28 o 
   8  -8   1       22.12       27.21      5.70 o 
   9  -8   1      316.89      355.71     13.14 o 
  10  -8   1       15.05       18.33      9.18 o 
  -4  -7   1        2.90       -1.47      7.10 o 
  -3  -7   1       20.95        7.41      6.93 o 
  -2  -7   1      263.39      268.22     14.04 o 
  -1  -7   1       70.47       69.24     10.61 o 
   0  -7   1       29.19       32.71      6.48 o 
   1  -7   1      369.08      356.80     11.12 o 
   2  -7   1     1553.22     1595.88     48.67 o 
   3  -7   1        1.31        2.80      3.11 o 
   4  -7   1     2298.86     2381.43     48.29 o 
   5  -7   1      147.32      146.50      7.17 o 
   6  -7   1     1886.06     1887.02     39.78 o 
   7  -7   1       49.38       58.46      8.24 o 
   8  -7   1       43.14       48.96      6.16 o 
   9  -7   1      605.67      590.23     24.19 o 
  10  -7   1      393.84      376.51     19.22 o 
  -5  -6   1      312.98      295.96     16.37 o 
  -4  -6   1        1.03        6.10      6.44 o 
  -3  -6   1       30.54       30.93      6.23 o 
  -2  -6   1      280.32      292.05      9.07 o 
  -1  -6   1     1101.77     1095.69     20.00 o 
   0  -6   1       72.56       64.64      6.25 o 
   1  -6   1     3080.33     3191.51     62.30 o 
   2  -6   1      100.55       94.70      5.09 o 
   3  -6   1      753.19      759.14     17.66 o 
   4  -6   1      700.39      726.43     17.42 o 
   5  -6   1      335.65      346.21     12.09 o 
   6  -6   1     1920.54     1964.94     32.76 o 
   7  -6   1     1171.39     1134.81     20.73 o 
   8  -6   1        0.20       -0.90      3.15 o 
  10  -6   1       25.54       35.51     12.30 o 
  -6  -5   1        5.24       12.78      8.38 o 
  -5  -5   1      442.51      440.78     14.43 o 
  -4  -5   1       42.89       44.35      5.54 o 
  -3  -5   1      307.22      310.93     10.42 o 
  -2  -5   1     2834.48     2922.00     70.16 o 
  -1  -5   1       95.80       99.55      4.27 o 
   0  -5   1       56.04       60.85      3.21 o 
   1  -5   1      660.87      664.09     11.99 o 
   2  -5   1     2768.56     2628.42     41.38 o 
   3  -5   1       79.34       51.78      3.00 o 
   4  -5   1     1221.62     1418.65     23.71 o 
   5  -5   1      193.95      207.74      5.80 o 
   6  -5   1      593.83      610.84     18.26 o 
   7  -5   1     1351.02     1248.39     44.87 o 
   8  -5   1      194.53      192.44      8.11 o 
   9  -5   1        0.63        0.91      4.39 o 
  10  -5   1      350.42      331.36     12.22 o 
  -7  -4   1      253.71      279.47     12.33 o 
  -6  -4   1        0.99       -1.94      4.78 o 
  -5  -4   1     1532.74     1516.59     43.38 o 
  -4  -4   1       73.32       75.15      7.17 o 
  -3  -4   1       16.64       18.61      3.69 o 
  -2  -4   1       94.50      114.82      4.43 o 
  -1  -4   1     1810.34     1861.82     30.21 o 
   0  -4   1      290.79      257.56      5.71 o 
   1  -4   1     1270.83     1279.76     20.80 o 
   2  -4   1      119.53      129.10      3.28 o 
   3  -4   1     3780.69     3851.93     59.58 o 
   4  -4   1      974.08      920.42     16.02 o 
   5  -4   1     3613.06     3636.07     65.69 o 
   6  -4   1      195.97      205.20      5.91 o 
   7  -4   1      932.35      876.98     16.43 o 
   8  -4   1       85.13       86.54      6.24 o 
   9  -4   1       67.33       70.46      6.50 o 
  10  -4   1       46.45       53.01      9.58 o 
  -7  -3   1      152.19      153.51      9.01 o 
  -6  -3   1        4.66        1.66      4.38 o 
  -5  -3   1        1.12       -0.69      3.72 o 
  -4  -3   1      659.82      672.39     16.82 o 
  -3  -3   1        4.80        4.79      2.14 o 
  -2  -3   1     1239.39     1292.97     23.76 o 
  -1  -3   1      626.16      698.69     13.38 o 
   0  -3   1     1708.36     1758.14     38.48 o 
   1  -3   1       30.26       25.23      1.40 o 
   2  -3   1    27488.10    26661.46   1079.25 o 
   3  -3   1       62.42       59.55      2.46 o 
   4  -3   1      186.75      154.91      5.43 o 
   5  -3   1      271.27      283.49      6.62 o 
   6  -3   1      525.97      503.25     12.95 o 
   7  -3   1       79.81       80.71      5.73 o 
   8  -3   1      181.71      184.38      8.19 o 
   9  -3   1        9.41       12.54      4.85 o 
  10  -3   1        1.97       -1.52      5.26 o 
  -8  -2   1        1.79        5.23      5.47 o 
  -7  -2   1       54.82       43.06      5.87 o 
  -6  -2   1       69.98       68.49      6.05 o 
  -5  -2   1      157.34      166.24      7.42 o 
  -4  -2   1     2104.00     2098.77     42.27 o 
  -3  -2   1      776.05      751.58     13.31 o 
  -2  -2   1      121.87      127.09      7.18 o 
  -1  -2   1    11542.56    11478.33    387.73 o 
   0  -2   1     5001.90     4789.13     88.50 o 
   1  -2   1     3329.22     3576.62     54.56 o 
   2  -2   1     7308.35     7715.31    116.95 o 
   3  -2   1     1833.32     1964.45     30.93 o 
   4  -2   1      202.95      209.66      7.41 o 
   5  -2   1     1809.02     1971.15     31.83 o 
   6  -2   1      275.51      278.88      6.73 o 
   7  -2   1       56.74       54.50      5.12 o 
   8  -2   1     1034.96     1052.51     39.61 o 
   9  -2   1      471.94      479.84     14.81 o 
  10  -2   1       12.40       11.20      5.68 o 
  -9  -1   1       13.87        8.65      8.71 o 
  -8  -1   1       58.69       67.35      7.20 o 
  -7  -1   1      445.94      422.11     14.33 o 
  -6  -1   1      664.79      680.50     17.45 o 
  -5  -1   1      235.38      229.78      8.21 o 
  -4  -1   1     3535.62     3497.85     67.21 o 
  -3  -1   1     1582.49     1697.80     33.51 o 
  -2  -1   1     1089.38     1132.54     26.22 o 
  -1  -1   1      678.40      695.15     11.21 o 
   0  -1   1       21.70        0.77      0.30 o 
   1  -1   1        1.53        9.49      1.40 o 
   2  -1   1    10388.77    10937.91    164.89 o 
   3  -1   1       61.92       67.91      2.48 o 
   4  -1   1       57.95       52.37      2.42 o 
   5  -1   1      882.80      912.02     15.98 o 
   6  -1   1     1981.49     2039.05     41.59 o 
   7  -1   1       47.48       46.59      5.98 o 
   8  -1   1     1143.75     1078.33     25.51 o 
   9  -1   1       53.12       64.09      7.11 o 
  -9   0   1      336.00      318.74     28.61 o 
  -8   0   1       37.46       36.38      6.27 o 
  -7   0   1      812.33      755.94     19.18 o 
  -6   0   1      440.60      433.96     13.31 o 
  -5   0   1      467.38      480.57     20.07 o 
  -4   0   1      238.49      257.19      7.63 o 
  -3   0   1      189.73      219.68      6.19 o 
  -2   0   1     1423.34     1529.44     37.75 o 
  -1   0   1     2074.89     2173.43     40.62 o 
   0   0   1      929.79      746.75     20.39 o 
   1   0   1      125.97      159.44      3.75 o 
   2   0   1     1673.12     1874.17     46.74 o 
   3   0   1    13958.00    13854.96    209.02 o 
   4   0   1       21.18       29.41      2.13 o 
   5   0   1     1306.91     1335.08     22.41 o 
   6   0   1      167.76      144.67      6.96 o 
   7   0   1        6.11        0.98      3.84 o 
   8   0   1        1.28       -4.16      4.43 o 
   9   0   1       20.87       14.89      9.33 o 
 -10   1   1       93.00       88.22      8.27 o 
  -9   1   1      210.16      213.08      9.92 o 
  -8   1   1       31.75       33.60      5.40 o 
  -7   1   1       20.57       19.75      4.38 o 
  -6   1   1      682.32      753.11     18.13 o 
  -5   1   1     1510.45     1603.55     31.55 o 
  -4   1   1     1326.66     1321.62     21.59 o 
  -3   1   1     2062.77     1853.77     29.65 o 
  -2   1   1     7402.85     7761.35    288.00 o 
  -1   1   1     1794.20     1814.40     28.06 o 
   0   1   1      748.41      837.01     25.87 o 
   1   1   1        0.18        2.70      3.11 o 
   2   1   1     4761.72     4877.78    111.36 o 
   3   1   1      525.86      551.29     10.75 o 
   4   1   1       76.13       86.21      3.34 o 
   5   1   1        5.53       10.41      3.31 o 
   6   1   1      343.83      339.63     11.06 o 
   7   1   1       47.01       31.79      5.29 o 
   8   1   1        3.77       -3.48      6.34 o 
 -10   2   1       62.64       68.03      7.93 o 
  -9   2   1       70.71       82.54      7.56 o 
  -8   2   1      111.27      118.73      7.21 o 
  -7   2   1      122.56      117.78      6.35 o 
  -6   2   1      299.71      288.58     13.58 o 
  -5   2   1     1709.22     1718.75     28.97 o 
  -4   2   1       92.65      104.77      3.47 o 
  -3   2   1     9202.00     9320.44    141.22 o 
  -2   2   1      249.96      267.17      5.14 o 
  -1   2   1     7796.23     7812.27    143.97 o 
   0   2   1        1.04        1.68      0.82 o 
   1   2   1      126.85      147.18      4.47 o 
   2   2   1      379.02      338.21      6.78 o 
   3   2   1     2507.63     2373.46     37.80 o 
   4   2   1       73.15       76.68      3.47 o 
   5   2   1        6.82       11.96      3.91 o 
   6   2   1      620.47      610.40     19.57 o 
   7   2   1      599.78      624.04     17.74 o 
   8   2   1       52.76       69.73      9.50 o 
 -10   3   1       19.30       14.40      5.84 o 
  -9   3   1       85.03       88.37     11.76 o 
  -8   3   1      972.16      939.44     22.55 o 
  -7   3   1       38.51       30.47      4.42 o 
  -6   3   1     2986.07     2857.88     49.65 o 
  -5   3   1      909.43      934.45     20.13 o 
  -4   3   1     2865.53     2984.29     51.28 o 
  -3   3   1       36.56       37.37      5.90 o 
  -2   3   1     1351.62     1448.52     28.49 o 
  -1   3   1     5914.27     5889.94    109.49 o 
   0   3   1     2962.80     2823.73     43.63 o 
   1   3   1      391.04      363.10     12.18 o 
   2   3   1     1227.10     1288.49     21.51 o 
   3   3   1        2.65        0.99      2.01 o 
   4   3   1     3962.46     3783.57    177.45 o 
   5   3   1        2.55       -2.90      3.62 o 
   6   3   1      621.11      648.54     17.87 o 
   7   3   1        4.22        6.10      7.38 o 
 -10   4   1        9.45       17.62      5.77 o 
  -9   4   1      263.66      263.48     10.36 o 
  -8   4   1      355.24      325.88     11.09 o 
  -7   4   1       81.32       67.02     14.10 o 
  -6   4   1      145.38      141.02      5.03 o 
  -5   4   1      259.78      224.22      5.89 o 
  -4   4   1      239.63      160.22      4.52 o 
  -3   4   1     1041.55      962.19     16.21 o 
  -2   4   1      449.44      461.19     10.90 o 
  -1   4   1      939.57      925.03     34.91 o 
   0   4   1      230.03      243.77      5.82 o 
   1   4   1     2080.21     2084.42     54.56 o 
   2   4   1      135.89      123.18      4.41 o 
   3   4   1     1683.25     1675.68     54.68 o 
   4   4   1      234.10      244.95      9.31 o 
   5   4   1       38.55       41.93      8.32 o 
   6   4   1       26.76       29.46      6.05 o 
 -10   5   1       32.56       36.57     10.67 o 
  -9   5   1        1.19        0.62      4.73 o 
  -8   5   1      618.56      570.42     22.61 o 
  -7   5   1      557.40      561.76     14.09 o 
  -6   5   1      197.98      201.79      6.00 o 
  -5   5   1       69.27       64.72      3.42 o 
  -4   5   1     2233.96     2197.91     49.47 o 
  -3   5   1      318.14      275.38      8.30 o 
  -2   5   1     3498.82     3429.83     65.81 o 
  -1   5   1      221.42      210.17      7.56 o 
   0   5   1     3082.11     3226.64     50.60 o 
   1   5   1      604.18      591.07     11.53 o 
   2   5   1      171.61      171.79      5.70 o 
   3   5   1      216.40      221.11      8.59 o 
   4   5   1      999.08      986.42     23.77 o 
   5   5   1        4.29       -0.53      4.92 o 
   6   5   1      110.03      122.81      8.63 o 
 -10   6   1      161.71      142.35     13.51 o 
  -9   6   1      156.13      144.12     12.87 o 
  -8   6   1      116.69      114.58     10.62 o 
  -7   6   1      374.67      363.01     11.55 o 
  -6   6   1       58.73       61.34     13.80 o 
  -5   6   1     3397.02     3290.06     64.82 o 
  -4   6   1      715.26      729.17     17.78 o 
  -3   6   1     1019.57      963.64     21.76 o 
  -2   6   1      674.09      639.16     25.32 o 
  -1   6   1      171.02      174.18      7.12 o 
   0   6   1      339.08      304.43     19.28 o 
   1   6   1       58.00       62.95      5.28 o 
   2   6   1      345.56      367.92     11.48 o 
   3   6   1      209.70      224.12     12.79 o 
   4   6   1      396.64      424.33     19.03 o 
   5   6   1        2.30        6.02      7.46 o 
 -10   7   1       99.84       92.26     12.43 o 
  -9   7   1        2.20        5.16      8.18 o 
  -8   7   1     1054.06     1131.99     26.72 o 
  -7   7   1        0.18        4.98      4.51 o 
  -6   7   1       75.66       82.55      6.21 o 
  -5   7   1       62.87       65.71      6.71 o 
  -4   7   1      136.11      124.47      6.94 o 
  -3   7   1      152.38      145.96      6.99 o 
  -2   7   1      528.97      524.14     14.38 o 
  -1   7   1      186.63      177.01      7.83 o 
   0   7   1      974.79     1022.07     23.89 o 
   1   7   1      586.75      585.92     16.22 o 
   3   7   1        4.03        7.57      6.85 o 
   4   7   1      355.10      401.11     19.33 o 
 -10   8   1        2.29        9.82      9.82 o 
  -9   8   1        8.27        4.74      8.54 o 
  -8   8   1       54.34       60.94      6.82 o 
  -7   8   1      248.82      221.12      9.81 o 
  -6   8   1       85.86       69.08      8.04 o 
  -5   8   1      871.27      832.35     21.09 o 
  -4   8   1     1111.29     1098.57     25.90 o 
  -3   8   1     1080.14     1081.48     25.56 o 
  -2   8   1      638.43      647.08     19.86 o 
  -1   8   1     2064.20     2172.68     45.86 o 
   0   8   1      548.65      582.69     16.75 o 
   1   8   1      280.73      284.09     20.01 o 
   2   8   1      203.65      201.01     14.15 o 
  -9   9   1      148.31      141.70      9.22 o 
  -8   9   1      437.02      452.77     15.11 o 
  -7   9   1        0.41        0.48      5.25 o 
  -6   9   1       31.17       43.38      6.39 o 
  -5   9   1      118.79      121.07      8.42 o 
  -4   9   1     1580.11     1557.01     35.15 o 
  -3   9   1        5.86        9.54      6.59 o 
  -2   9   1      126.26      125.83      8.27 o 
  -1   9   1        0.15        3.87      5.71 o 
   0   9   1      229.91      236.21     11.67 o 
   1   9   1        1.24       -7.05      8.18 o 
  -8  10   1        0.25       -1.34      6.01 o 
  -7  10   1      915.20      962.61     25.75 o 
  -6  10   1        0.44       -0.34      5.59 o 
  -5  10   1       52.58       58.49      7.60 o 
  -4  10   1        3.75       -4.15      5.36 o 
  -3  10   1       18.35       19.53      6.46 o 
  -2  10   1       31.23       38.69      7.22 o 
  -1  10   1      255.71      263.41     12.35 o 
  -5  11   1       67.59       55.62      8.75 o 
   2 -11   2       23.48       28.94      7.20 o 
   3 -11   2       35.10       37.09      7.15 o 
   4 -11   2      129.70      133.02      9.51 o 
   5 -11   2      268.73      271.44     12.01 o 
   6 -11   2       56.91       65.39      8.15 o 
   7 -11   2       37.97       47.83      7.71 o 
   0 -10   2      364.27      376.95     19.39 o 
   1 -10   2      186.75      190.14     14.16 o 
   2 -10   2      195.93      198.03     11.11 o 
   3 -10   2       26.11       19.40      5.70 o 
   4 -10   2      670.46      685.78     19.04 o 
   5 -10   2        7.85        9.23      5.37 o 
   6 -10   2      498.56      535.13     16.65 o 
   7 -10   2       64.20       79.49      7.89 o 
   8 -10   2      764.76      738.52     23.13 o 
   9 -10   2        2.84       -3.22      6.51 o 
  -2  -9   2       29.45       25.13     11.15 o 
  -1  -9   2       14.82       10.68      8.49 o 
   0  -9   2      321.95      368.91     19.17 o 
   1  -9   2      278.93      314.01     11.87 o 
   2  -9   2      183.10      194.42      9.05 o 
   3  -9   2      625.83      651.07     17.65 o 
   4  -9   2        1.56        2.38      4.48 o 
   5  -9   2      198.78      219.48      9.62 o 
   6  -9   2      129.40      124.66      8.42 o 
   7  -9   2      118.63      126.18      9.74 o 
   8  -9   2      758.68      763.74     20.95 o 
   9  -9   2      360.54      359.65     14.90 o 
  -3  -8   2      131.72      131.42     11.76 o 
  -2  -8   2      286.37      297.82     15.75 o 
   0  -8   2      983.89     1048.19     33.58 o 
   1  -8   2       43.79       38.50      6.07 o 
   2  -8   2       23.10       31.18      4.79 o 
   3  -8   2      452.60      504.47     14.24 o 
   4  -8   2      821.34      840.96     20.57 o 
   5  -8   2      614.64      596.82     16.27 o 
   6  -8   2        8.19        7.92      4.68 o 
   7  -8   2      126.66      115.52      7.62 o 
   8  -8   2      335.32      374.70     16.68 o 
   9  -8   2       82.54      114.12      8.45 o 
  10  -8   2      209.43      218.93     15.78 o 
  -4  -7   2        1.16       -5.85      6.55 o 
  -3  -7   2      635.58      694.08     26.13 o 
  -2  -7   2      252.33      254.46     13.54 o 
  -1  -7   2        5.62        5.85      4.06 o 
   0  -7   2        5.51        2.52      3.78 o 
   1  -7   2      893.18      866.00     20.44 o 
   2  -7   2      188.89      174.65      9.69 o 
   3  -7   2      708.79      730.43     17.75 o 
   4  -7   2       44.91       43.38      4.76 o 
   5  -7   2      248.73      264.23      9.75 o 
   6  -7   2     1408.76     1450.46     31.72 o 
   7  -7   2      898.60      943.25     22.75 o 
   8  -7   2       82.13       90.54      7.66 o 
   9  -7   2      215.46      209.42     14.09 o 
  10  -7   2      118.46      139.10     13.84 o 
  -5  -6   2      121.88      128.71      8.99 o 
  -4  -6   2       11.47       15.10      5.22 o 
  -3  -6   2       14.22        9.80      4.28 o 
  -2  -6   2      676.60      658.75     16.66 o 
  -1  -6   2        3.81        1.63      2.76 o 
   0  -6   2     1068.17     1065.43     18.78 o 
   1  -6   2       19.69       35.73      3.06 o 
   2  -6   2      435.36      397.62      8.17 o 
   3  -6   2     1228.24     1206.90     20.45 o 
   4  -6   2     5560.48     5655.75     87.40 o 
   5  -6   2      377.47      385.05      9.24 o 
   6  -6   2      218.58      218.18      6.46 o 
   7  -6   2       64.52       57.56      4.36 o 
   8  -6   2      117.69      108.24      5.29 o 
   9  -6   2       57.51       65.15      6.61 o 
  10  -6   2      175.68      192.60      9.64 o 
  -6  -5   2        1.00        4.72      5.49 o 
  -5  -5   2       74.76       66.96      7.10 o 
  -4  -5   2       20.25       32.88      8.42 o 
  -3  -5   2      382.10      414.51     12.26 o 
  -2  -5   2      480.52      474.32     10.53 o 
  -1  -5   2       30.41       24.42      4.27 o 
   0  -5   2      214.10      206.53      8.74 o 
   1  -5   2     8720.85     8801.83    158.75 o 
   2  -5   2       63.40       67.12      2.70 o 
   3  -5   2     1629.72     1677.16     27.21 o 
   4  -5   2      463.15      490.16      9.76 o 
   5  -5   2     1302.05     1302.64     22.34 o 
   6  -5   2      146.86      141.30      5.17 o 
   7  -5   2      171.85      159.63      5.54 o 
   8  -5   2        8.63        8.26      3.97 o 
   9  -5   2       97.18      101.72      7.65 o 
  10  -5   2      298.90      317.54     11.98 o 
  -7  -4   2        9.19        6.75      5.67 o 
  -6  -4   2      138.31      149.74      8.64 o 
  -5  -4   2      197.57      203.97     10.76 o 
  -4  -4   2      690.15      682.93     17.38 o 
  -3  -4   2       50.97       60.78      4.80 o 
  -2  -4   2     2584.22     2526.75     40.36 o 
  -1  -4   2      176.94      164.52      5.67 o 
   0  -4   2     1279.50     1361.96     22.21 o 
   1  -4   2      350.58      332.33      6.60 o 
   2  -4   2       16.04       17.38      2.14 o 
   3  -4   2     1410.92     1399.41     22.91 o 
   4  -4   2     6391.74     6713.37    102.73 o 
   5  -4   2        6.80        4.45      3.09 o 
   6  -4   2      448.90      442.25      9.84 o 
   7  -4   2       43.06       32.20      3.39 o 
   8  -4   2     1753.08     1772.11     37.53 o 
   9  -4   2        8.64        3.05      4.83 o 
  10  -4   2      470.16      450.74     14.62 o 
  -8  -3   2      141.80      161.41      9.86 o 
  -7  -3   2      239.74      230.20     10.46 o 
  -6  -3   2       15.24       13.79      4.73 o 
  -5  -3   2      582.30      549.66     15.13 o 
  -4  -3   2      283.86      269.70      9.03 o 
  -3  -3   2      679.14      710.00     16.89 o 
  -2  -3   2       81.02       96.76      3.32 o 
  -1  -3   2       62.86       55.66      2.32 o 
   0  -3   2      321.49      338.69      7.59 o 
   1  -3   2     3284.81     3427.35     52.60 o 
   2  -3   2      875.82      961.59     20.30 o 
   3  -3   2       18.93       19.10      2.73 o 
   4  -3   2      695.20      736.96     13.07 o 
   5  -3   2     5657.55     5677.27    106.67 o 
   6  -3   2        0.10       -0.08      2.21 o 
   7  -3   2      234.51      225.22      8.36 o 
   8  -3   2      273.63      254.43      9.61 o 
   9  -3   2       15.02        6.75      4.99 o 
  10  -3   2        2.94       -4.04      5.11 o 
  -8  -2   2       27.04       38.41      6.91 o 
  -7  -2   2      313.66      305.11     11.50 o 
  -6  -2   2       82.71       89.27     12.84 o 
  -5  -2   2       54.70       58.27      6.21 o 
  -4  -2   2       18.22       27.99      4.20 o 
  -3  -2   2     1080.84     1129.84     18.69 o 
  -2  -2   2     1220.61     1080.59     17.59 o 
  -1  -2   2    11458.97    11661.54    175.69 o 
   0  -2   2       54.49       -0.49      1.08 o 
   1  -2   2     1124.13     1221.78     23.52 o 
   2  -2   2     6870.07     7155.93    108.44 o 
   3  -2   2      812.22      844.80     17.25 o 
   4  -2   2     1351.41     1352.13     22.16 o 
   5  -2   2        0.20        0.02      1.77 o 
   6  -2   2       14.03       13.81      2.44 o 
   7  -2   2        6.26        3.04      3.55 o 
   8  -2   2       60.81       77.74      7.81 o 
   9  -2   2       16.53       25.21      7.39 o 
  10  -2   2       76.79       79.74     12.51 o 
  -9  -1   2        4.87       -0.70      5.54 o 
  -8  -1   2       13.42       17.41      7.29 o 
  -7  -1   2       98.24      100.75     10.58 o 
  -6  -1   2      117.29      114.27      6.64 o 
  -5  -1   2     1199.74     1189.60     25.92 o 
  -4  -1   2      275.57      212.60      6.91 o 
  -3  -1   2     2813.41     2967.15    102.27 o 
  -2  -1   2      271.56      319.31      5.81 o 
  -1  -1   2    27861.02    26436.30    399.22 o 
   0  -1   2     5739.96     5810.24     88.12 o 
   1  -1   2     2932.26     3285.47     61.94 o 
   2  -1   2       60.83       67.24      7.05 o 
   3  -1   2     1199.65     1409.33     33.61 o 
   4  -1   2      165.21      179.86      5.10 o 
   5  -1   2     1956.81     1914.63     31.12 o 
   6  -1   2      168.81      168.32      8.56 o 
   7  -1   2      249.79      263.51     12.72 o 
   8  -1   2      542.73      529.76     21.91 o 
   9  -1   2       86.61       96.43      9.65 o 
  -9   0   2       78.93       89.56      8.13 o 
  -8   0   2        2.00        4.23      4.66 o 
  -7   0   2      596.25      553.87     15.36 o 
  -6   0   2      835.46      816.24     26.14 o 
  -5   0   2       82.63       93.81      5.16 o 
  -4   0   2     3382.52     3502.71     66.80 o 
  -3   0   2       55.62       67.68      3.04 o 
  -2   0   2     3470.35     3511.23     53.64 o 
  -1   0   2     2298.47     2533.08     47.86 o 
   0   0   2      159.41      132.33      2.69 o 
   1   0   2     2540.67     2727.43     62.86 o 
   2   0   2     2465.01     2293.30    157.87 o 
   3   0   2       60.47       68.85      2.54 o 
   4   0   2      761.99      816.53     14.35 o 
   5   0   2      429.77      427.73      8.90 o 
   6   0   2     1918.08     1902.48     39.50 o 
   7   0   2      277.35      275.90     10.15 o 
   8   0   2      228.93      238.81     19.82 o 
   9   0   2        3.49       -0.80      5.46 o 
 -10   1   2      100.13      109.80      8.97 o 
  -9   1   2      205.60      191.61      9.83 o 
  -8   1   2      190.60      180.53      8.52 o 
  -7   1   2      742.83      675.70     26.13 o 
  -6   1   2        0.15       -3.50      2.93 o 
  -5   1   2       10.88        7.61      2.37 o 
  -4   1   2      154.89      172.05      6.90 o 
  -3   1   2      905.13      978.65     15.97 o 
  -2   1   2     2307.41     2424.49     53.12 o 
  -1   1   2     5055.13     5139.54     96.20 o 
   0   1   2     1236.35     1223.41     32.87 o 
   1   1   2     6376.23     6858.10    103.78 o 
   2   1   2       16.89       15.81      2.07 o 
   3   1   2     1863.31     1892.05     35.27 o 
   4   1   2      246.15      232.58      5.74 o 
   5   1   2     3232.59     3071.84     60.44 o 
   6   1   2      283.64      278.40     10.58 o 
   7   1   2        5.20        4.99      4.45 o 
   8   1   2        1.51        0.87      5.20 o 
 -10   2   2      341.10      333.78     12.97 o 
  -9   2   2       83.76       90.19      7.65 o 
  -8   2   2       41.13       37.56      5.49 o 
  -7   2   2      119.86      112.04      6.51 o 
  -6   2   2      299.23      268.58      8.91 o 
  -5   2   2      501.10      528.01     10.21 o 
  -4   2   2      856.24      893.71     18.85 o 
  -3   2   2      160.43      194.98      4.35 o 
  -2   2   2     4338.73     4320.68     68.06 o 
  -1   2   2       92.17      101.65      2.42 o 
   0   2   2     6187.82     6520.50     98.76 o 
   1   2   2        1.63        1.57      1.64 o 
   2   2   2     5108.53     5345.89     81.83 o 
   3   2   2       68.52       51.00      2.84 o 
   4   2   2       27.95       23.70      3.66 o 
   5   2   2       23.96       39.58      6.09 o 
   6   2   2      688.47      656.70     19.75 o 
   7   2   2       12.99       10.04      5.08 o 
   8   2   2       14.81       15.49      6.49 o 
 -10   3   2        0.30       -6.86      5.37 o 
  -9   3   2       78.13       85.68      9.42 o 
  -8   3   2        0.70        2.33      4.29 o 
  -7   3   2      126.58      126.38      7.81 o 
  -6   3   2       85.39       77.97      4.00 o 
  -5   3   2     2007.88     2026.96     32.96 o 
  -4   3   2      860.10      801.17     14.12 o 
  -3   3   2     5033.60     5129.56     78.49 o 
  -2   3   2     1543.76     1656.93     26.19 o 
  -1   3   2     2322.30     2257.67     35.10 o 
   0   3   2     3005.43     3289.01     50.67 o 
   1   3   2       66.18       84.99      3.03 o 
   2   3   2      894.03      891.52     16.54 o 
   3   3   2      146.53      133.29      4.52 o 
   4   3   2      798.37      804.83     19.20 o 
   5   3   2      468.55      465.04     23.83 o 
   6   3   2      351.12      351.12     12.25 o 
   7   3   2       45.74       51.02      6.84 o 
 -10   4   2      100.80       87.08      8.01 o 
  -9   4   2       19.39       22.77      5.47 o 
  -8   4   2      332.28      324.09     11.15 o 
  -7   4   2       86.81       83.99      8.79 o 
  -6   4   2     2581.58     2480.25     44.78 o 
  -5   4   2       22.22       15.72      2.47 o 
  -4   4   2       36.58       25.92      2.33 o 
  -3   4   2      179.94      185.10      4.51 o 
  -2   4   2     1107.22     1043.67     34.89 o 
  -1   4   2      907.10      954.57     15.85 o 
   0   4   2     1357.77     1361.42     22.23 o 
   1   4   2       83.59       82.68      3.37 o 
   2   4   2     1603.75     1671.26     27.71 o 
   3   4   2     1381.67     1342.94     32.45 o 
   4   4   2       41.43       45.11      8.21 o 
   5   4   2       22.79       17.73      5.00 o 
   6   4   2      638.72      648.29     18.56 o 
 -10   5   2       25.03       30.33      8.40 o 
  -9   5   2      857.78      866.22     31.98 o 
  -8   5   2       61.84       45.04      5.43 o 
  -7   5   2        9.10        9.18      3.07 o 
  -6   5   2       67.56       71.40      4.21 o 
  -5   5   2      576.53      567.61     14.69 o 
  -4   5   2      884.97      841.79     19.28 o 
  -3   5   2     1220.57     1149.50     35.25 o 
  -2   5   2      576.17      557.68     13.49 o 
  -1   5   2     2559.20     2511.66     49.19 o 
   0   5   2     1644.57     1614.35     26.46 o 
   1   5   2     2289.85     2248.66     36.33 o 
   2   5   2      450.37      465.48     10.10 o 
   3   5   2     1317.21     1323.05     28.90 o 
   4   5   2       45.97       64.18      6.19 o 
   5   5   2       13.82       19.72      7.38 o 
 -10   6   2        3.61        7.60      9.07 o 
  -9   6   2        1.66       -2.36      7.77 o 
  -8   6   2       14.44        0.97      7.13 o 
  -7   6   2      245.01      232.58      9.26 o 
  -6   6   2     2083.34     2000.37     41.73 o 
  -5   6   2        5.24        3.54      3.95 o 
  -4   6   2      105.52       94.27      5.55 o 
  -3   6   2      416.79      406.66     12.45 o 
  -2   6   2     5811.73     5782.19    187.34 o 
  -1   6   2      359.92      366.40     10.74 o 
   0   6   2      679.72      660.69     16.31 o 
   1   6   2       62.30       74.41      5.98 o 
   2   6   2      441.36      410.18     17.17 o 
   3   6   2       53.77       48.43      7.88 o 
   4   6   2        8.19        8.07      6.63 o 
 -10   7   2       66.56       60.63     11.57 o 
  -9   7   2      439.61      446.88     21.39 o 
  -8   7   2        0.77        2.26      4.56 o 
  -7   7   2      165.71      151.96      7.91 o 
  -6   7   2      104.08       93.24      9.44 o 
  -5   7   2     2207.54     2176.48     45.51 o 
  -4   7   2       30.68       26.74      4.69 o 
  -3   7   2       76.22       79.79      5.67 o 
  -2   7   2        4.35        3.48      3.92 o 
  -1   7   2        9.85        9.33      4.07 o 
   0   7   2      233.41      234.43      9.14 o 
   1   7   2      262.53      273.13     10.24 o 
   2   7   2      147.57      152.86     11.90 o 
 -10   8   2       20.16       18.25     10.43 o 
  -9   8   2        0.44       -2.30      8.85 o 
  -8   8   2     1114.76     1154.21     27.96 o 
  -7   8   2       56.65       58.63      6.61 o 
  -6   8   2      340.56      314.86     17.35 o 
  -5   8   2      186.39      180.53     11.30 o 
  -4   8   2       74.07       88.44      7.24 o 
  -3   8   2       64.46       66.76      6.50 o 
  -2   8   2      983.09      985.59     23.91 o 
  -1   8   2      111.35       98.70      7.26 o 
   0   8   2      288.86      291.73     11.43 o 
   1   8   2      304.46      326.93     18.18 o 
   2   8   2      356.36      392.29     19.47 o 
  -9   9   2        8.08       12.74      6.73 o 
  -8   9   2        0.39        2.89      9.03 o 
  -7   9   2       27.53       17.94      5.78 o 
  -6   9   2      399.43      362.58     13.41 o 
  -5   9   2      767.71      716.23     20.06 o 
  -4   9   2       93.93      100.45      8.22 o 
  -3   9   2       74.23       75.83      7.47 o 
  -2   9   2       69.55       56.28      7.14 o 
  -1   9   2      281.27      307.68     13.05 o 
   0   9   2      107.06      110.19      9.24 o 
  -8  10   2      241.47      234.35     11.75 o 
  -7  10   2        0.63        2.80      6.05 o 
  -6  10   2      329.60      312.98     13.14 o 
  -5  10   2        0.27       -0.10      6.14 o 
  -4  10   2      710.73      725.56     21.04 o 
  -3  10   2       68.07       56.74      7.82 o 
  -2  10   2      501.28      518.72     17.38 o 
   2 -11   3      166.88      168.65     10.32 o 
   3 -11   3        3.16        0.19      6.59 o 
   4 -11   3       10.15        9.26      6.41 o 
   5 -11   3      141.28      144.58      9.50 o 
   6 -11   3       88.93      100.31      9.28 o 
   7 -11   3      161.55      180.43     10.88 o 
   0 -10   3        4.99        1.14      8.74 o 
   1 -10   3        2.28       -0.11      5.68 o 
   2 -10   3        2.67        4.57      5.29 o 
   3 -10   3      749.03      722.80     19.64 o 
   4 -10   3      140.01      142.05      8.45 o 
   5 -10   3      103.40      106.08      8.11 o 
   6 -10   3        0.58       -3.99      5.24 o 
   7 -10   3      136.22      141.81      9.40 o 
   8 -10   3      388.30      384.49     18.94 o 
   9 -10   3      113.24      126.40     13.20 o 
  -1  -9   3       12.21       11.93      8.82 o 
   0  -9   3      265.91      268.18     11.17 o 
   1  -9   3        7.49       -0.97      4.64 o 
   2  -9   3      135.31      129.34      7.81 o 
   3  -9   3      114.31      118.41      7.46 o 
   4  -9   3       85.09      100.67      7.13 o 
   5  -9   3      318.69      351.22     12.26 o 
   6  -9   3     1380.44     1528.71     34.49 o 
   7  -9   3       25.65       37.01     11.48 o 
   8  -9   3       10.03       14.91      6.07 o 
   9  -9   3       52.79       71.45     10.90 o 
  -3  -8   3       97.14       96.25     11.04 o 
  -2  -8   3       32.04       22.00      7.52 o 
  -1  -8   3      188.74      186.09     11.59 o 
   0  -8   3      263.19      272.89     10.50 o 
   1  -8   3       81.93       83.49      6.32 o 
   2  -8   3       30.69       16.70      4.20 o 
   3  -8   3     3354.89     3453.80     68.26 o 
   4  -8   3      234.45      230.50     10.33 o 
   5  -8   3      347.32      352.17     11.72 o 
   6  -8   3       15.84       20.98      8.43 o 
   7  -8   3      224.68      258.41     21.29 o 
   8  -8   3      112.62      111.55      7.77 o 
   9  -8   3      270.21      247.61     14.67 o 
  -4  -7   3      279.36      280.57     15.81 o 
  -3  -7   3      168.30      185.98     12.23 o 
  -2  -7   3       69.84       74.48      8.96 o 
  -1  -7   3        5.37        5.23      4.00 o 
   0  -7   3     2510.65     2449.45     72.15 o 
   1  -7   3       99.61       97.86      5.88 o 
   2  -7   3      313.64      342.44     14.52 o 
   3  -7   3      285.36      308.69      9.79 o 
   4  -7   3      399.42      376.27     13.02 o 
   5  -7   3      355.02      357.21     20.28 o 
   6  -7   3     2434.65     2360.82     48.38 o 
   7  -7   3      372.22      360.21     12.04 o 
   8  -7   3      299.09      298.36     10.82 o 
   9  -7   3      239.83      246.92     14.62 o 
  -5  -6   3        1.90       -0.19      5.64 o 
  -4  -6   3       15.02        9.76      4.98 o 
  -3  -6   3      972.14      895.03     21.73 o 
  -2  -6   3       95.45      107.91      6.08 o 
  -1  -6   3        5.90        9.98      4.04 o 
   0  -6   3      123.76      132.33      4.54 o 
   1  -6   3       92.24       87.98      3.68 o 
   2  -6   3        0.17        0.84      3.03 o 
   3  -6   3      568.77      493.87      9.76 o 
   4  -6   3      253.20      254.84      6.44 o 
   5  -6   3      511.95      483.86     10.33 o 
   6  -6   3      879.27      856.43     16.24 o 
   7  -6   3      545.72      514.65     11.32 o 
   8  -6   3        1.81        0.39      3.20 o 
   9  -6   3      326.81      315.69     11.29 o 
  10  -6   3       17.85       10.29      8.35 o 
  -6  -5   3      208.56      222.50     10.62 o 
  -5  -5   3       62.85       67.46      6.86 o 
  -4  -5   3      248.11      252.68      9.75 o 
  -3  -5   3       10.53        8.17      3.65 o 
  -2  -5   3       71.80       78.37      3.95 o 
  -1  -5   3      190.01      188.85      5.30 o 
   0  -5   3     1818.86     1573.40     31.91 o 
   1  -5   3      913.18      956.97     16.43 o 
   2  -5   3      651.14      717.56     12.80 o 
   3  -5   3       17.55       12.51      2.14 o 
   4  -5   3     3460.10     3627.82     56.91 o 
   5  -5   3        0.10        2.39      2.08 o 
   6  -5   3     1488.94     1299.96     76.92 o 
   7  -5   3       59.94       62.53      5.26 o 
   8  -5   3       76.21       73.54      7.66 o 
   9  -5   3        7.20        7.63      6.10 o 
  10  -5   3       45.84       49.23     10.43 o 
  -7  -4   3        1.04        7.45      5.75 o 
  -6  -4   3      140.00      148.81      8.79 o 
  -5  -4   3       12.21       15.58      4.83 o 
  -4  -4   3      158.92      158.76      7.38 o 
  -3  -4   3      771.79      753.70     20.07 o 
  -2  -4   3      764.27      706.10     12.87 o 
  -1  -4   3     2856.49     3097.10     48.37 o 
   0  -4   3      104.10       80.69      5.15 o 
   1  -4   3     3954.85     4099.79     63.03 o 
   2  -4   3       98.59      119.60      3.42 o 
   3  -4   3      896.34      871.90     15.09 o 
   4  -4   3       12.65        4.00      1.72 o 
   5  -4   3       29.03       28.55      2.64 o 
   6  -4   3        2.08       -0.37      2.07 o 
   7  -4   3     1271.25     1265.40     22.40 o 
   8  -4   3       65.03       62.31      8.29 o 
   9  -4   3        6.80        2.25      6.02 o 
  10  -4   3      772.49      750.50     29.37 o 
  -8  -3   3       63.58       52.10     11.40 o 
  -7  -3   3       34.49       21.42      8.22 o 
  -6  -3   3       19.81       26.17      5.26 o 
  -5  -3   3     1674.93     1529.41     32.97 o 
  -4  -3   3      541.35      526.38     13.54 o 
  -3  -3   3       63.66       67.67      4.22 o 
  -2  -3   3     1952.81     2130.92     33.71 o 
  -1  -3   3      276.62      232.31      5.01 o 
   0  -3   3     2596.21     1381.03     39.00 o 
   1  -3   3       50.91       59.49      4.56 o 
   2  -3   3      277.56      335.64      7.87 o 
   3  -3   3      190.92      212.79      4.89 o 
   4  -3   3     4379.37     4486.44     69.17 o 
   5  -3   3      246.84      247.24      7.51 o 
   6  -3   3      161.53      165.23      5.43 o 
   7  -3   3     1161.13     1163.77     25.88 o 
   8  -3   3      849.05      871.10     21.19 o 
   9  -3   3        0.65        6.32      7.27 o 
  10  -3   3      101.08       96.92     12.09 o 
  -8  -2   3       94.94      115.46      8.87 o 
  -7  -2   3      543.42      529.28     29.94 o 
  -6  -2   3       62.49       82.27      6.56 o 
  -5  -2   3     1206.94     1165.85     28.00 o 
  -4  -2   3       19.49       17.73      3.28 o 
  -3  -2   3      618.76      592.88     13.93 o 
  -2  -2   3        8.99        5.87      1.22 o 
  -1  -2   3      218.71      236.23      8.57 o 
   0  -2   3     3998.52     4110.61     62.60 o 
   1  -2   3     6591.23     6815.52    103.25 o 
   2  -2   3      849.97      860.30     14.28 o 
   3  -2   3     1249.44     1252.05     20.31 o 
   4  -2   3      493.50      509.67     11.80 o 
   5  -2   3     2653.53     2733.79     43.38 o 
   6  -2   3       25.13       21.55      2.66 o 
   7  -2   3     2548.86     2466.17     49.93 o 
   8  -2   3      336.13      321.35     11.32 o 
   9  -2   3       12.50       12.90      8.29 o 
  -9  -1   3        1.80       -7.81      5.21 o 
  -8  -1   3      510.64      486.04     16.16 o 
  -7  -1   3       54.18       50.99      5.88 o 
  -6  -1   3       43.85       49.20      5.25 o 
  -5  -1   3      506.89      523.41     13.52 o 
  -4  -1   3      237.84      213.85      6.96 o 
  -3  -1   3      244.08      237.27     10.37 o 
  -2  -1   3     3499.53     3672.21    106.15 o 
  -1  -1   3       20.79       28.60      1.40 o 
   0  -1   3     5629.93     5814.48     88.16 o 
   1  -1   3     1736.83     1942.83     37.43 o 
   2  -1   3     4971.93     5210.24     79.26 o 
   3  -1   3     1153.88     1356.32     26.74 o 
   4  -1   3     5025.50     5205.76     84.27 o 
   5  -1   3       18.03       16.97      2.72 o 
   6  -1   3       34.41       26.84      5.26 o 
   7  -1   3       25.33       30.43      4.61 o 
   8  -1   3      736.85      756.99     19.79 o 
   9  -1   3        3.90       -0.06      8.35 o 
  -9   0   3      145.62      126.69      8.59 o 
  -8   0   3       85.46       87.61      7.14 o 
  -7   0   3      491.76      472.33     14.04 o 
  -6   0   3      184.81      186.92      7.71 o 
  -5   0   3      261.78      247.27      8.00 o 
  -4   0   3      385.52      360.02      9.37 o 
  -3   0   3     2992.15     3233.05     49.87 o 
  -2   0   3     1943.74     2053.94     45.78 o 
  -1   0   3     2237.84     2327.13     35.85 o 
   0   0   3      466.55      525.18      8.80 o 
   1   0   3     9500.87     9808.09    148.09 o 
   2   0   3     2367.93     2595.90     40.21 o 
   3   0   3     1002.78     1223.89     20.08 o 
   4   0   3      580.92      564.00     14.09 o 
   5   0   3      523.20      520.92     10.50 o 
   6   0   3      391.01      422.76     12.32 o 
   7   0   3      258.61      272.23     17.97 o 
   8   0   3      161.29      162.20      8.72 o 
   9   0   3      101.27      106.37     13.62 o 
 -10   1   3        0.92       -5.08      5.77 o 
  -9   1   3       21.02       23.20      5.79 o 
  -8   1   3      201.98      207.87     12.58 o 
  -7   1   3      162.85      154.81      7.47 o 
  -6   1   3      270.89      261.34      8.88 o 
  -5   1   3     1354.55     1295.03     21.60 o 
  -4   1   3     3615.51     3467.11     53.70 o 
  -3   1   3      566.17      565.73      9.88 o 
  -2   1   3      136.23      169.11      3.76 o 
  -1   1   3       78.12       71.13      5.13 o 
   0   1   3     2145.73     2329.02     35.98 o 
   1   1   3     1007.54     1023.33     16.57 o 
   2   1   3      663.15      591.95     12.32 o 
   3   1   3      249.92      240.61      5.56 o 
   4   1   3     1857.09     1841.49     30.12 o 
   5   1   3     1461.00     1422.18     30.46 o 
   6   1   3       49.37       52.67      9.90 o 
   7   1   3       37.03       35.71      5.74 o 
   8   1   3      487.99      493.81     19.46 o 
 -10   2   3       60.31       61.63     14.98 o 
  -9   2   3       88.46       93.43     10.42 o 
  -8   2   3        0.88       -5.33      4.01 o 
  -7   2   3     1855.65     1738.62     60.72 o 
  -6   2   3      325.93      333.04     10.12 o 
  -5   2   3      299.74      337.96      7.37 o 
  -4   2   3       34.65       32.83      2.75 o 
  -3   2   3     1475.74     1426.88     22.98 o 
  -2   2   3      886.24      930.98     15.36 o 
  -1   2   3     1299.18     1286.92     20.53 o 
   0   2   3      371.49      421.17      9.33 o 
   1   2   3     5474.33     5900.65    127.79 o 
   2   2   3     1216.11     1216.11     24.61 o 
   3   2   3     3314.09     3349.05     52.53 o 
   4   2   3      525.49      511.40     11.20 o 
   5   2   3     1298.54     1253.61     31.69 o 
   6   2   3      126.50      138.50      8.22 o 
   7   2   3       13.82       21.16      5.75 o 
 -10   3   3      244.26      260.68     11.79 o 
  -9   3   3      151.76      140.11      8.21 o 
  -8   3   3      188.25      194.03      8.85 o 
  -7   3   3        0.05       -2.79      3.71 o 
  -6   3   3      186.43      193.85      7.08 o 
  -5   3   3        4.01        3.86      2.11 o 
  -4   3   3      630.09      576.56     10.70 o 
  -3   3   3       40.14       52.86      5.19 o 
  -2   3   3     1385.85     1370.43     22.13 o 
  -1   3   3     2996.31     3176.63     51.00 o 
   0   3   3     7034.49     7039.39    171.61 o 
   1   3   3      803.43      847.08     17.98 o 
   2   3   3     1101.00     1037.44     67.03 o 
   3   3   3      105.41       99.41      4.14 o 
   4   3   3        9.85        7.45      2.67 o 
   5   3   3       11.39        4.35      4.15 o 
   6   3   3       22.24       24.91      5.45 o 
   7   3   3        8.84        2.76      6.03 o 
 -10   4   3        1.44        3.82      5.80 o 
  -9   4   3      180.19      159.35     10.46 o 
  -8   4   3      232.31      227.11      9.90 o 
  -7   4   3     1110.92     1107.98     29.42 o 
  -6   4   3        4.93        3.51      2.56 o 
  -5   4   3      980.49      981.73     17.49 o 
  -4   4   3      181.25      144.61      4.33 o 
  -3   4   3     5304.63     5263.23     80.86 o 
  -2   4   3      209.75      199.64      4.54 o 
  -1   4   3     1280.01     1364.20     22.21 o 
   0   4   3      554.08      570.70     10.48 o 
   1   4   3      296.70      285.00      6.52 o 
   2   4   3       32.85       29.58      2.94 o 
   3   4   3     1542.27     1520.81     26.01 o 
   4   4   3      609.62      603.07     15.95 o 
   5   4   3      611.51      619.30     27.72 o 
   6   4   3      223.38      227.22     17.63 o 
 -10   5   3      197.66      206.67     15.42 o 
  -9   5   3      126.54      127.23     12.40 o 
  -8   5   3       80.92       79.80     10.35 o 
  -7   5   3        4.60        2.47      3.91 o 
  -6   5   3     3060.20     3196.36     63.41 o 
  -5   5   3      403.86      389.50     11.39 o 
  -4   5   3     1219.76     1190.29     41.41 o 
  -3   5   3      140.68      142.12      6.09 o 
  -2   5   3       47.62       51.78      4.27 o 
  -1   5   3       93.36      102.41      5.15 o 
   0   5   3     1004.78      961.89     21.20 o 
   1   5   3       46.80       45.92      4.40 o 
   2   5   3      449.78      463.33     17.72 o 
   3   5   3     1028.58     1012.55     34.87 o 
   4   5   3      283.97      292.22     14.78 o 
   5   5   3       66.06       83.16     10.37 o 
 -10   6   3        1.50       -2.19      9.49 o 
  -9   6   3      295.77      317.35     17.97 o 
  -8   6   3       32.06       34.59      8.71 o 
  -7   6   3       90.87       91.68      6.63 o 
  -6   6   3      119.73      126.44      7.22 o 
  -5   6   3      155.93      163.33      7.53 o 
  -4   6   3       34.32       33.27      5.17 o 
  -3   6   3     2471.31     2415.84     48.56 o 
  -2   6   3       16.50        0.82      6.87 o 
  -1   6   3      284.82      263.87      8.92 o 
   0   6   3      564.51      542.46     14.35 o 
   1   6   3     1196.79     1185.95     26.40 o 
   2   6   3       21.04       15.08      4.51 o 
   4   6   3        1.62       -2.14      6.63 o 
 -10   7   3        1.72       -0.22      9.43 o 
  -9   7   3        0.18       -5.69      8.46 o 
  -8   7   3        8.16       -0.60      5.03 o 
  -7   7   3       57.74       56.02      6.56 o 
  -6   7   3     1344.62     1314.64     30.36 o 
  -5   7   3      267.51      239.19      9.80 o 
  -4   7   3     1572.66     1488.61     39.46 o 
  -3   7   3       70.31       68.52      8.64 o 
  -2   7   3     1414.44     1481.83     32.26 o 
  -1   7   3       72.14       70.12      6.14 o 
   0   7   3      755.84      751.19     21.68 o 
   1   7   3        0.78       -1.69      4.52 o 
   2   7   3        4.63        6.49      7.13 o 
   3   7   3       18.29       14.78      9.18 o 
  -9   8   3      405.60      440.44     22.13 o 
  -8   8   3      111.34      117.14      8.52 o 
  -7   8   3      142.69      153.03      8.96 o 
  -6   8   3       12.76        8.32      5.51 o 
  -5   8   3      826.82      807.63     30.89 o 
  -4   8   3      104.30      108.05      7.28 o 
  -3   8   3      970.86      963.06     23.78 o 
  -2   8   3       48.87       47.49      6.22 o 
  -1   8   3        7.87        9.88      5.15 o 
   0   8   3        5.04        7.64      5.63 o 
   1   8   3      414.07      441.86     19.08 o 
  -8   9   3      247.95      257.28     11.71 o 
  -7   9   3      188.58      203.15     10.54 o 
  -6   9   3      370.82      375.30     14.05 o 
  -5   9   3        3.67        0.88      5.95 o 
  -4   9   3       28.10       31.96      6.53 o 
  -3   9   3       83.58       89.72      8.38 o 
  -2   9   3      735.47      747.56     20.73 o 
  -1   9   3        0.01       -2.63      5.83 o 
   0   9   3       78.17       68.57      8.11 o 
  -7  10   3       43.05       53.94      8.38 o 
  -6  10   3       99.89      126.80     10.44 o 
  -5  10   3      635.28      604.24     19.28 o 
  -4  10   3       66.73       55.50      8.65 o 
  -3  10   3      343.32      352.52     14.25 o 
   2 -11   4        3.51       -4.80      7.57 o 
   3 -11   4      192.23      214.20     10.81 o 
   4 -11   4       22.47       20.36      6.45 o 
   5 -11   4      592.85      605.18     18.46 o 
   6 -11   4       84.65      109.04     14.76 o 
   7 -11   4      156.86      177.80     14.92 o 
   0 -10   4        2.37        0.50      8.63 o 
   1 -10   4      141.19      139.16      9.04 o 
   2 -10   4      511.74      544.24     16.67 o 
   3 -10   4        8.51        2.67      5.36 o 
   4 -10   4       30.79       46.46      6.41 o 
   5 -10   4       14.91        9.97      5.59 o 
   6 -10   4      170.14      162.53      9.36 o 
   7 -10   4      131.29      115.64      8.78 o 
   8 -10   4      579.41      575.78     26.21 o 
  -2  -9   4        8.88       10.12      7.74 o 
  -1  -9   4      660.60      834.40     31.59 o 
   0  -9   4       22.27       21.28      8.02 o 
   1  -9   4       19.28       14.56      5.62 o 
   2  -9   4       31.93       19.30      5.03 o 
   3  -9   4       40.88       36.84      8.20 o 
   4  -9   4       95.31      103.88      7.17 o 
   5  -9   4      837.84      884.08     22.36 o 
   6  -9   4        0.66        0.23      5.17 o 
   7  -9   4      190.75      193.58      9.92 o 
   8  -9   4      137.16      144.62     13.20 o 
   9  -9   4      427.98      411.07     20.41 o 
  -3  -8   4      161.97      178.91     12.84 o 
  -2  -8   4       35.55       33.12      7.68 o 
  -1  -8   4       12.46       -0.72      5.77 o 
   0  -8   4       41.18       45.83     13.30 o 
   1  -8   4        1.62        2.92      4.27 o 
   2  -8   4     1444.12     1401.80     34.62 o 
   3  -8   4       43.69       45.59      5.21 o 
   4  -8   4       52.24       60.00      9.81 o 
   5  -8   4      566.57      564.82     15.72 o 
   6  -8   4      920.56      951.59     23.23 o 
   7  -8   4      108.97      111.34      7.68 o 
   8  -8   4      273.02      256.96     15.12 o 
   9  -8   4       17.75       11.73      7.79 o 
  -4  -7   4       92.58       92.45     11.07 o 
  -3  -7   4        8.43        3.11      6.16 o 
  -2  -7   4       98.25       91.32      6.19 o 
  -1  -7   4     1007.73     1025.65     32.85 o 
   0  -7   4      277.46      235.92      6.63 o 
   1  -7   4      119.04      129.52      4.80 o 
   2  -7   4      566.05      577.53     18.15 o 
   3  -7   4     1267.98     1323.41     22.76 o 
   4  -7   4        1.53       -0.10      2.34 o 
   5  -7   4      478.64      486.61     10.72 o 
   6  -7   4       22.83       21.17      3.44 o 
   7  -7   4       32.65       32.91      4.01 o 
   8  -7   4        1.02       -5.84      3.90 o 
   9  -7   4      335.15      323.61     15.75 o 
  -5  -6   4        3.44        1.81      5.40 o 
  -4  -6   4       61.19       89.88      9.15 o 
  -3  -6   4     1108.16     1010.96     32.54 o 
  -2  -6   4      222.68      199.14      7.66 o 
  -1  -6   4      100.08       98.90      4.27 o 
   0  -6   4     1227.90     1215.64     20.88 o 
   1  -6   4       80.79      100.31      3.93 o 
   2  -6   4     1027.72     1083.28     18.77 o 
   3  -6   4        4.91        1.90      2.01 o 
   4  -6   4       62.12       67.80      3.81 o 
   5  -6   4       79.92       82.99      5.05 o 
   6  -6   4     1036.45      995.59     18.34 o 
   7  -6   4       30.98       42.75      4.39 o 
   8  -6   4      131.87      103.65     22.58 o 
   9  -6   4      365.49      369.21     17.61 o 
  10  -6   4      169.60      166.79     13.48 o 
  -6  -5   4      108.65      128.76      8.75 o 
  -5  -5   4      523.88      525.46     23.62 o 
  -4  -5   4       61.39       70.07      6.13 o 
  -3  -5   4      179.95      186.22      7.40 o 
  -2  -5   4       18.68       19.65      2.68 o 
  -1  -5   4     1700.31     1719.56     28.22 o 
   0  -5   4       28.49       23.67      2.30 o 
   1  -5   4       23.93       20.11      2.44 o 
   2  -5   4      876.42      894.88     15.48 o 
   3  -5   4     5092.24     5190.46     79.95 o 
   4  -5   4      208.41      197.73     11.64 o 
   5  -5   4      308.84      277.38     13.07 o 
   6  -5   4       13.12        8.99      4.46 o 
   7  -5   4     2632.55     2715.69     82.08 o 
   8  -5   4       15.45       10.98      4.50 o 
   9  -5   4      653.99      695.80     27.07 o 
  10  -5   4      237.29      268.14     16.25 o 
  -7  -4   4       46.94       48.43      7.43 o 
  -6  -4   4      329.29      295.60     11.65 o 
  -5  -4   4       56.50       56.24      6.02 o 
  -4  -4   4       36.82       31.96      6.01 o 
  -3  -4   4      305.60      300.80      9.16 o 
  -2  -4   4      186.83      182.65      4.88 o 
  -1  -4   4      998.55      982.86     16.69 o 
   0  -4   4     2567.53     2145.56    264.02 o 
   1  -4   4      598.85      576.66     19.49 o 
   2  -4   4     2318.76     2245.55     43.19 o 
   3  -4   4      812.07      860.77     14.95 o 
   4  -4   4     2299.36     2256.26     36.15 o 
   5  -4   4        6.02        6.99      2.15 o 
   6  -4   4     1213.75     1133.02     54.63 o 
   7  -4   4       10.52        6.58      2.98 o 
   8  -4   4       46.20       43.83      8.57 o 
   9  -4   4        5.32        1.64      7.46 o 
  10  -4   4      385.96      416.20     21.22 o 
  -8  -3   4        4.19        5.13      6.11 o 
  -7  -3   4       56.34       61.16      7.06 o 
  -6  -3   4       97.23       99.24      6.91 o 
  -5  -3   4      369.39      351.20     11.01 o 
  -4  -3   4       11.51       10.54      3.35 o 
  -3  -3   4      366.87      323.41      6.84 o 
  -2  -3   4     2605.63     2670.77     51.22 o 
  -1  -3   4      246.84      255.03     17.58 o 
   0  -3   4      582.06      644.21     11.47 o 
   1  -3   4     2159.70     2203.32     34.36 o 
   2  -3   4      153.23      177.73      4.08 o 
   3  -3   4     3102.59     3099.91     48.16 o 
   4  -3   4      225.74      238.21      5.63 o 
   5  -3   4       45.28       47.26      3.01 o 
   6  -3   4       58.30       67.62      5.64 o 
   7  -3   4      470.02      489.16     10.76 o 
   8  -3   4       14.87       12.95      7.52 o 
   9  -3   4      477.02      489.29     22.52 o 
  -8  -2   4      109.01      129.08      9.90 o 
  -7  -2   4       22.47       17.09      4.97 o 
  -6  -2   4      173.50      164.36      7.70 o 
  -5  -2   4       11.29       13.32      6.17 o 
  -4  -2   4     1030.03     1032.39     22.40 o 
  -3  -2   4     1210.25     1170.98     19.29 o 
  -2  -2   4     6759.19     6917.99    105.08 o 
  -1  -2   4     4256.78     4588.49     77.83 o 
   0  -2   4     3919.13     4354.69     66.33 o 
   1  -2   4        2.44        1.48      1.02 o 
   2  -2   4      954.14     1024.28     18.50 o 
   3  -2   4     1585.06     1652.54     26.37 o 
   4  -2   4      783.31      734.68     13.09 o 
   5  -2   4      100.58      115.02      4.13 o 
   6  -2   4     2139.89     2135.33     35.03 o 
   7  -2   4      517.77      546.13     14.76 o 
   8  -2   4       28.28       13.09      7.88 o 
   9  -2   4      115.21      123.43     13.15 o 
  -9  -1   4       85.71       99.15      9.28 o 
  -8  -1   4      261.69      255.08     10.86 o 
  -7  -1   4       43.82       47.30      5.81 o 
  -6  -1   4      242.27      223.06      8.58 o 
  -5  -1   4     1267.16     1249.49     26.84 o 
  -4  -1   4      249.51      279.34      8.27 o 
  -3  -1   4        7.92        9.16      1.40 o 
  -2  -1   4     1084.27     1202.29     19.40 o 
  -1  -1   4       26.12       39.11      1.88 o 
   0  -1   4       50.37       60.93      1.91 o 
   1  -1   4     1593.36     1576.19     31.00 o 
   2  -1   4        4.50        2.77      0.90 o 
   3  -1   4     5368.77     5637.13     86.13 o 
   4  -1   4     2211.53     2191.54     42.78 o 
   5  -1   4      346.24      281.58      6.77 o 
   6  -1   4        1.97       -3.69      2.46 o 
   7  -1   4      292.05      311.44     10.58 o 
   8  -1   4      106.67      110.31     11.26 o 
   9  -1   4        7.76        7.43      8.18 o 
  -9   0   4       18.86       17.82      6.08 o 
  -8   0   4      353.53      349.24     19.42 o 
  -7   0   4        1.37       -1.02      4.15 o 
  -6   0   4        9.78        9.25      3.46 o 
  -5   0   4       57.22       53.61      4.38 o 
  -4   0   4      600.98      583.26     10.49 o 
  -3   0   4        4.31        7.41      1.36 o 
  -2   0   4      826.04      817.38     30.04 o 
  -1   0   4        0.14        1.65      0.99 o 
   0   0   4     4425.87     4870.47     74.18 o 
   1   0   4     2023.00     2046.59     33.14 o 
   2   0   4     4609.36     4926.47     75.27 o 
   3   0   4      229.53      197.23      5.72 o 
   4   0   4     2672.37     2681.15     42.56 o 
   5   0   4       72.96       91.65      4.01 o 
   6   0   4      102.89       96.03      6.09 o 
   7   0   4       11.09        7.59      4.23 o 
   8   0   4      141.49      145.59     13.12 o 
  -9   1   4       47.52       41.41      6.75 o 
  -8   1   4       44.48       40.63      5.85 o 
  -7   1   4       50.98       54.00      5.67 o 
  -6   1   4        4.95        2.03      3.28 o 
  -5   1   4     2038.50     2074.07     33.36 o 
  -4   1   4       69.84       66.51      2.71 o 
  -3   1   4     1776.36     1772.53     28.16 o 
  -2   1   4     3167.74     3207.91     60.98 o 
  -1   1   4    10516.57    10741.09    162.20 o 
   0   1   4     1737.74     1814.13     28.50 o 
   1   1   4      871.07      906.66     15.08 o 
   2   1   4      827.04      968.09     16.30 o 
   3   1   4     1080.34     1200.57     25.64 o 
   4   1   4        0.49       -1.08      1.90 o 
   5   1   4      683.16      677.98     13.22 o 
   6   1   4       66.91       70.22     10.48 o 
   7   1   4      586.43      577.02     16.49 o 
   8   1   4      515.87      519.66     24.71 o 
 -10   2   4        1.91        3.45      6.21 o 
  -9   2   4       36.25       43.36      8.82 o 
  -8   2   4      390.57      395.18     12.95 o 
  -7   2   4       33.52       24.72      4.67 o 
  -6   2   4      328.31      354.78     10.66 o 
  -5   2   4      122.23      107.84      3.86 o 
  -4   2   4     5022.33     5154.33     96.84 o 
  -3   2   4     1699.44     1795.00     28.73 o 
  -2   2   4      898.17      886.95     14.94 o 
  -1   2   4      277.90      338.25      8.00 o 
   0   2   4       41.56       72.13      2.66 o 
   1   2   4       12.62       15.20      1.72 o 
   2   2   4     1572.90     1551.12     25.34 o 
   3   2   4        0.10       -1.30      1.70 o 
   4   2   4      931.89      946.89     17.19 o 
   5   2   4      608.65      590.02     15.51 o 
   6   2   4      277.52      276.64     12.69 o 
   7   2   4       28.43       24.91      9.07 o 
 -10   3   4      111.23      116.53     14.02 o 
  -9   3   4        8.20       -0.17      5.16 o 
  -8   3   4       12.47        4.28      4.70 o 
  -7   3   4     1285.84     1286.45     28.68 o 
  -6   3   4        7.87        4.07      2.16 o 
  -5   3   4       27.03       28.95      7.13 o 
  -4   3   4      284.12      294.68      6.57 o 
  -3   3   4       41.76       42.69      3.50 o 
  -2   3   4        7.80       13.45      2.33 o 
  -1   3   4     4316.38     4327.04     66.53 o 
   0   3   4       52.64       29.47      3.14 o 
   1   3   4      954.47      901.02     51.64 o 
   2   3   4     1659.04     1610.68     26.56 o 
   3   3   4     1107.40     1093.20     23.68 o 
   4   3   4       53.60       54.27      3.97 o 
   5   3   4      564.95      552.11     15.33 o 
   6   3   4        8.58        5.43      4.88 o 
 -10   4   4       48.90       45.01      7.36 o 
  -9   4   4        0.31       -2.47      5.15 o 
  -8   4   4       35.77       10.99     14.78 o 
  -7   4   4       58.77       52.97      5.61 o 
  -6   4   4      149.26      144.91      5.16 o 
  -5   4   4      182.83      176.26      5.30 o 
  -4   4   4     4730.55     4816.26     74.58 o 
  -3   4   4        8.21        6.86      1.61 o 
  -2   4   4     1136.60     1099.60     18.49 o 
  -1   4   4      463.93      417.41      8.24 o 
   0   4   4     2086.95     2036.64     40.77 o 
   1   4   4        1.97        0.86      1.99 o 
   2   4   4     1062.94     1074.74     18.94 o 
   3   4   4      329.96      329.32     12.54 o 
   4   4   4      141.70      138.03      7.59 o 
   5   4   4      171.17      175.03     11.39 o 
   6   4   4       22.89       28.87      6.24 o 
 -10   5   4       37.55       29.24     10.04 o 
  -9   5   4      146.55      154.44     13.59 o 
  -8   5   4      101.42      105.18     11.84 o 
  -7   5   4     1765.83     1731.54     37.18 o 
  -6   5   4      258.92      256.91      9.28 o 
  -5   5   4       84.54       76.81      5.54 o 
  -4   5   4        9.12        8.73      3.34 o 
  -3   5   4     3425.10     3437.41     66.90 o 
  -2   5   4      200.83      204.30      7.32 o 
  -1   5   4     1724.84     1732.41     35.44 o 
   0   5   4      492.30      472.57     12.48 o 
   1   5   4       60.06       62.64      4.85 o 
   2   5   4      121.30      122.98      6.28 o 
   3   5   4       68.49       69.32      6.82 o 
   4   5   4        2.41        7.46      6.16 o 
   5   5   4      401.57      389.27     18.22 o 
 -10   6   4      249.20      253.16     17.64 o 
  -9   6   4      109.90      123.85     13.42 o 
  -8   6   4      379.29      392.13     19.58 o 
  -7   6   4        6.65        9.32      4.74 o 
  -6   6   4      308.72      333.40     11.39 o 
  -5   6   4        9.66       17.44      4.47 o 
  -4   6   4      635.27      612.26     16.14 o 
  -3   6   4      142.00      133.74      6.75 o 
  -2   6   4       32.47       28.34      5.52 o 
  -1   6   4       44.95       34.13      4.59 o 
   0   6   4      854.81      875.89     20.67 o 
   1   6   4        0.14       -0.95      3.82 o 
   2   6   4      428.03      423.50     14.77 o 
   3   6   4      223.70      218.74     13.51 o 
   4   6   4      357.96      411.54     19.86 o 
  -9   7   4      213.10      237.63     16.53 o 
  -8   7   4      453.00      446.35     15.32 o 
  -7   7   4      460.14      462.14     14.88 o 
  -6   7   4        4.31        8.80      4.95 o 
  -5   7   4      111.46      121.58      7.71 o 
  -4   7   4      527.66      510.14     31.55 o 
  -3   7   4     1402.84     1342.61     30.03 o 
  -2   7   4       54.72       58.49     10.98 o 
  -1   7   4     1743.40     1632.67     35.24 o 
   0   7   4       24.54       18.05      4.80 o 
   1   7   4      308.96      294.07     10.88 o 
   2   7   4       21.49        8.46      5.19 o 
  -9   8   4       39.85       43.49     10.87 o 
  -8   8   4       42.09       59.95     19.57 o 
  -7   8   4      346.44      333.11     13.04 o 
  -6   8   4      502.11      500.54     15.98 o 
  -5   8   4      110.25      118.95      8.08 o 
  -4   8   4      482.71      494.39     15.35 o 
  -3   8   4       46.59       60.54      6.74 o 
  -2   8   4      260.74      272.44     16.71 o 
  -1   8   4        4.53       -0.72      5.03 o 
   0   8   4      823.52      838.43     21.94 o 
   1   8   4       67.17       56.46      7.48 o 
  -8   9   4       10.15       14.54      8.95 o 
  -7   9   4      426.11      433.21     17.25 o 
  -6   9   4      115.44      144.89     10.57 o 
  -5   9   4      256.87      259.10     12.09 o 
  -4   9   4      320.85      328.00     13.20 o 
  -3   9   4      694.36      688.14     19.93 o 
  -2   9   4       15.79       19.59      6.42 o 
  -1   9   4       11.88        9.44      6.36 o 
  -5  10   4       12.98       12.22      7.37 o 
   2 -11   5      136.48      128.17      9.74 o 
   3 -11   5       10.10       11.96      6.48 o 
   4 -11   5      303.98      358.99     13.49 o 
   5 -11   5       18.62       16.25      6.83 o 
   6 -11   5       72.44       74.34     12.43 o 
   7 -11   5       94.98       88.18     12.90 o 
   0 -10   5        8.76        7.18      9.10 o 
   1 -10   5      461.96      497.92     16.08 o 
   2 -10   5      292.24      286.09     11.56 o 
   3 -10   5       26.28       20.64      5.86 o 
   4 -10   5      201.01      208.73      9.82 o 
   5 -10   5      483.97      557.97     16.66 o 
   6 -10   5        0.32       -1.61      7.82 o 
   7 -10   5       29.32       44.07     10.37 o 
   8 -10   5        0.57       -5.71      7.68 o 
  -2  -9   5       58.34       59.75     10.07 o 
   0  -9   5       27.77       30.18     16.80 o 
   1  -9   5        1.00       -2.52      4.64 o 
   2  -9   5      848.55      895.87     22.29 o 
   3  -9   5       10.53        7.75      4.35 o 
   4  -9   5      248.07      249.10     10.09 o 
   5  -9   5        0.37        1.86      4.66 o 
   6  -9   5        4.49       11.12      7.96 o 
   7  -9   5        3.12      -10.57      7.05 o 
   8  -9   5      481.74      486.32     22.80 o 
   9  -9   5       63.67       70.84     11.90 o 
  -3  -8   5      120.65      109.90     11.04 o 
  -2  -8   5       17.11       17.78      7.38 o 
  -1  -8   5      215.52      211.72     12.37 o 
   0  -8   5        4.86       -2.38      4.05 o 
   1  -8   5      411.00      423.09     14.26 o 
   2  -8   5       29.90       30.39     11.28 o 
   3  -8   5       69.08       79.47      8.46 o 
   4  -8   5       23.34       15.91      6.01 o 
   5  -8   5     1851.88     1931.79     40.92 o 
   6  -8   5       58.75       52.12      8.79 o 
   7  -8   5      383.28      355.62     18.25 o 
   8  -8   5       90.14       88.76     11.21 o 
   9  -8   5      254.71      236.77     15.51 o 
  -4  -7   5      120.22      111.48      7.82 o 
  -3  -7   5       67.06       57.94      6.09 o 
  -2  -7   5       56.14       61.25     11.00 o 
  -1  -7   5      611.39      586.55     13.67 o 
   0  -7   5       26.43       25.27      4.28 o 
   1  -7   5      178.45      168.03      5.41 o 
   2  -7   5      694.14      662.97     12.91 o 
   3  -7   5      445.93      431.88      9.46 o 
   4  -7   5      546.10      577.45     11.90 o 
   5  -7   5      431.73      454.52     10.35 o 
   6  -7   5      115.03      119.49      6.69 o 
   7  -7   5       79.81       92.92     10.10 o 
   8  -7   5      707.30      713.10     18.79 o 
   9  -7   5       99.98      111.46     10.24 o 
  10  -7   5       18.29        1.72      8.02 o 
  -5  -6   5        3.39        2.51      5.35 o 
  -4  -6   5       52.53       69.11      9.56 o 
  -3  -6   5      228.07      238.04     10.91 o 
  -2  -6   5       46.79       35.91      4.45 o 
  -1  -6   5      537.53      502.08     10.37 o 
   0  -6   5      700.84      645.51     22.23 o 
   1  -6   5     1493.28     1576.99     26.27 o 
   2  -6   5        9.40        7.24      2.99 o 
   3  -6   5     1503.18     1514.45     25.39 o 
   4  -6   5      171.85      186.58      5.69 o 
   5  -6   5     1924.30     1931.95     39.52 o 
   6  -6   5       82.50       78.50      7.57 o 
   7  -6   5        6.49        8.02      4.17 o 
   8  -6   5       75.31       64.22      6.43 o 
   9  -6   5      540.48      599.08     24.60 o 
  10  -6   5        1.53       -4.24      8.27 o 
  -6  -5   5      144.67      162.54      9.25 o 
  -5  -5   5       18.46       12.92      5.24 o 
  -4  -5   5      111.50      102.46      6.45 o 
  -3  -5   5      142.40      147.78      8.17 o 
  -2  -5   5      990.58     1009.55     17.73 o 
  -1  -5   5      297.59      285.07      6.75 o 
   0  -5   5      538.67      480.41     50.41 o 
   1  -5   5      174.85      157.18      5.67 o 
   2  -5   5     1770.57     1740.75     34.62 o 
   3  -5   5       31.85       26.29      4.12 o 
   4  -5   5       10.77        8.46      2.21 o 
   5  -5   5       30.79       21.49      3.32 o 
   6  -5   5     1137.27     1132.09     27.17 o 
   7  -5   5        2.77       -3.17      3.86 o 
   8  -5   5      266.74      256.24      9.99 o 
   9  -5   5      488.58      498.22     22.16 o 
  10  -5   5       26.16       21.83      9.04 o 
  -7  -4   5       44.18       56.49      7.45 o 
  -6  -4   5      263.65      248.56     11.25 o 
  -5  -4   5        7.61        8.05      4.37 o 
  -4  -4   5      455.18      444.12     12.55 o 
  -3  -4   5      956.90      965.09     26.93 o 
  -2  -4   5       37.68       47.34      3.76 o 
  -1  -4   5       11.37        7.74      1.85 o 
   0  -4   5      340.42      329.26     10.66 o 
   1  -4   5      251.26      256.73      7.66 o 
   2  -4   5      479.95      479.32     10.60 o 
   3  -4   5     1998.65     1972.98     31.63 o 
   4  -4   5       26.83       26.59      2.40 o 
   5  -4   5     2486.04     2589.30     41.50 o 
   6  -4   5     2313.66     2312.03     53.74 o 
   7  -4   5       51.84       34.53      7.41 o 
   8  -4   5       14.46       12.84      7.10 o 
   9  -4   5      253.30      279.40     16.59 o 
  -7  -3   5       14.11       10.40      5.54 o 
  -6  -3   5      573.69      546.75     15.64 o 
  -5  -3   5      122.47      119.60      6.61 o 
  -4  -3   5        5.09        4.91      3.14 o 
  -3  -3   5      203.14      209.58      5.25 o 
  -2  -3   5      764.29      804.69     14.02 o 
  -1  -3   5        5.50        2.43      1.50 o 
   0  -3   5     1623.12     1516.04     24.27 o 
   1  -3   5      564.06      618.31     13.75 o 
   2  -3   5     1944.71     2004.69     31.69 o 
   3  -3   5     1509.69     1541.11     24.95 o 
   4  -3   5     1361.61     1347.40     22.35 o 
   5  -3   5      309.54      299.63      7.02 o 
   6  -3   5     1792.69     1652.02     50.62 o 
   7  -3   5      115.31      112.35      6.68 o 
   8  -3   5       28.37       34.81      8.88 o 
   9  -3   5       33.02       38.56      9.65 o 
  -8  -2   5        0.76        3.55      7.35 o 
  -7  -2   5        5.35        7.30      4.94 o 
  -6  -2   5       43.36       46.41      5.53 o 
  -5  -2   5      173.80      166.57      7.15 o 
  -4  -2   5       54.97       61.88      4.55 o 
  -3  -2   5     1081.04     1081.62     18.12 o 
  -2  -2   5      365.22      364.88     13.90 o 
  -1  -2   5     2610.47     2719.87     42.22 o 
   0  -2   5     5562.15     5554.81     84.48 o 
   1  -2   5     3813.23     3756.38     71.69 o 
   2  -2   5     2192.89     2270.04     44.49 o 
   3  -2   5     2679.73     2877.31     46.33 o 
   4  -2   5      241.08      235.92      5.56 o 
   5  -2   5      367.27      344.08     18.82 o 
   6  -2   5       28.20       32.54     10.00 o 
   7  -2   5      345.81      345.67     17.23 o 
   8  -2   5        6.57        2.14      6.96 o 
   9  -2   5      481.97      534.34     25.13 o 
  -9  -1   5       32.32       36.20      7.13 o 
  -8  -1   5       10.36        6.80      7.89 o 
  -7  -1   5        1.92       -0.47      5.33 o 
  -6  -1   5     1303.33     1309.53     28.83 o 
  -5  -1   5       33.33       27.25      3.99 o 
  -4  -1   5      393.26      402.85     30.59 o 
  -3  -1   5      662.43      604.66     13.08 o 
  -2  -1   5     3451.78     3554.71     54.83 o 
  -1  -1   5      674.55      742.99     12.56 o 
   0  -1   5      317.92      309.83      5.91 o 
   1  -1   5       69.75       78.92      4.52 o 
   2  -1   5       52.22       32.03      2.82 o 
   3  -1   5      116.69      133.20      3.65 o 
   4  -1   5     1619.70     1693.57     27.71 o 
   5  -1   5        0.99        3.87      2.05 o 
   6  -1   5     1312.72     1255.64     28.08 o 
   7  -1   5      475.84      450.18     21.27 o 
   8  -1   5      138.30      131.45     13.01 o 
  -9   0   5      184.99      199.67     10.32 o 
  -8   0   5      211.71      200.79      9.69 o 
  -7   0   5       75.78       73.13      6.47 o 
  -6   0   5      141.28      140.38      7.11 o 
  -5   0   5     2021.99     2023.00     43.16 o 
  -4   0   5        2.96        0.45      1.51 o 
  -3   0   5       45.55       53.33      3.88 o 
  -2   0   5     1345.00     1564.43     25.05 o 
  -1   0   5     3189.19     3398.03     52.35 o 
   0   0   5      176.15      179.19      4.14 o 
   1   0   5     1429.53     1332.65     21.41 o 
   2   0   5        0.91       -0.84      1.23 o 
   3   0   5     1589.48     1574.16     25.66 o 
   4   0   5     1376.33     1300.34     26.87 o 
   5   0   5      641.36      684.77     13.29 o 
   6   0   5       23.07       27.88      7.07 o 
   7   0   5      751.48      684.90     28.26 o 
   8   0   5       18.00       20.66      9.65 o 
  -9   1   5       13.10        5.12      6.10 o 
  -8   1   5      299.55      288.18     11.18 o 
  -7   1   5       25.25       27.08      5.05 o 
  -6   1   5      200.59      205.75      7.97 o 
  -5   1   5      334.47      328.44      9.56 o 
  -4   1   5        7.02        9.38      1.82 o 
  -3   1   5       26.55       33.47      2.27 o 
  -2   1   5     5499.20     5743.11     90.21 o 
  -1   1   5       58.66       69.44      2.71 o 
   0   1   5     2659.66     2771.44     43.14 o 
   1   1   5     1483.48     1481.27     23.95 o 
   2   1   5     3303.48     3251.68     50.66 o 
   3   1   5      359.35      348.96      7.58 o 
   4   1   5     1029.84     1004.96     46.39 o 
   5   1   5      211.50      197.31      6.16 o 
   6   1   5       84.52      112.70     11.12 o 
   7   1   5       76.50       83.32     11.90 o 
 -10   2   5        7.63        1.71      6.31 o 
  -9   2   5       13.68        9.96     11.62 o 
  -8   2   5      213.32      211.68      9.77 o 
  -7   2   5      184.40      175.19      8.18 o 
  -6   2   5       29.95       34.34      4.36 o 
  -5   2   5     1433.90     1401.31     23.56 o 
  -4   2   5     1263.72     1292.83     26.65 o 
  -3   2   5      241.57      205.70      5.15 o 
  -2   2   5      243.99      258.64      6.83 o 
  -1   2   5     1931.69     1880.59     34.86 o 
   0   2   5       85.15       93.72      3.30 o 
   1   2   5     1838.53     1827.71     29.39 o 
   2   2   5       57.26       56.73      3.08 o 
   3   2   5      135.72      143.33      4.79 o 
   4   2   5      494.17      490.15     10.43 o 
   5   2   5      248.95      258.47      9.44 o 
   6   2   5        1.43        3.11      7.88 o 
   7   2   5      345.38      348.47     20.25 o 
 -10   3   5       48.66       42.07      7.60 o 
  -9   3   5      487.43      513.11     16.19 o 
  -8   3   5      587.74      610.37     17.13 o 
  -7   3   5      588.85      612.03     17.31 o 
  -6   3   5      552.74      556.04     39.79 o 
  -5   3   5       12.20       13.71      3.11 o 
  -4   3   5      766.20      741.66     13.56 o 
  -3   3   5        0.29        0.31      1.70 o 
  -2   3   5     3390.73     3517.39     64.15 o 
  -1   3   5     2066.32     2149.21     42.04 o 
   0   3   5       21.15       23.35      5.52 o 
   1   3   5      143.42      129.78      4.18 o 
   2   3   5     2465.11     2349.32     37.77 o 
   3   3   5      436.06      417.30      9.29 o 
   4   3   5     1086.70     1104.34     20.12 o 
   5   3   5      437.71      421.74     13.08 o 
   6   3   5      536.60      618.19     26.52 o 
 -10   4   5       33.06       34.60      7.64 o 
  -9   4   5      489.80      497.37     15.81 o 
  -8   4   5        1.82        1.85      4.28 o 
  -7   4   5      150.44      157.81      7.72 o 
  -6   4   5      849.48      857.44     16.22 o 
  -5   4   5     2389.09     2399.04     51.29 o 
  -4   4   5       55.16       55.86      3.10 o 
  -3   4   5      163.84      151.66      4.58 o 
  -2   4   5       12.12        7.29      2.65 o 
  -1   4   5     2936.73     2876.16     45.37 o 
   0   4   5        2.75        5.07      3.76 o 
   1   4   5     1423.77     1392.70     23.55 o 
   2   4   5      433.35      388.29      8.77 o 
   3   4   5      270.59      290.13     10.15 o 
   4   4   5      143.03      138.49      7.23 o 
 -10   5   5       69.81       66.82     12.40 o 
  -9   5   5      256.91      255.49     16.95 o 
  -8   5   5      104.81      118.80     12.90 o 
  -7   5   5       38.93       37.42      7.70 o 
  -6   5   5       19.32       15.02      4.57 o 
  -5   5   5        0.69       -0.96      3.80 o 
  -4   5   5     1336.20     1286.45     28.18 o 
  -3   5   5        2.08        5.87      3.42 o 
  -2   5   5     1362.99     1292.72     27.83 o 
  -1   5   5      118.63      110.93      5.97 o 
   0   5   5     1062.33     1064.42     28.61 o 
   1   5   5        9.89        3.32      3.63 o 
   2   5   5      975.01      916.84     21.34 o 
   3   5   5       72.91       66.82      6.14 o 
   4   5   5        8.91        6.77      7.91 o 
  -9   6   5       87.07       85.32     12.54 o 
  -8   6   5       23.20       23.24      9.24 o 
  -7   6   5      282.09      281.13     11.01 o 
  -6   6   5       71.23       69.99      6.70 o 
  -5   6   5     2506.17     2467.73     50.73 o 
  -4   6   5      106.31      116.66      6.85 o 
  -3   6   5      322.78      348.68     11.27 o 
  -2   6   5      380.97      375.03     15.51 o 
  -1   6   5     1579.25     1617.92     34.47 o 
   0   6   5       93.28       99.26      6.60 o 
   1   6   5        7.18        9.18      4.45 o 
   2   6   5        3.91        4.51      4.46 o 
   3   6   5      309.81      300.90     15.62 o 
  -9   7   5        1.71        5.33      9.21 o 
  -8   7   5      107.69      118.05     13.65 o 
  -7   7   5      241.99      242.63     10.73 o 
  -6   7   5      221.65      229.58     10.20 o 
  -5   7   5      403.05      413.98     13.58 o 
  -4   7   5      592.01      598.65     16.97 o 
  -3   7   5        0.64       -0.68      4.14 o 
  -2   7   5        8.48        7.23      4.66 o 
  -1   7   5       46.76       35.40      5.62 o 
   0   7   5      503.33      525.33     15.45 o 
   1   7   5        2.41       -2.13      4.75 o 
   2   7   5      771.06      807.53     23.37 o 
  -8   8   5      327.71      347.41     13.90 o 
  -7   8   5      135.13      137.51      9.28 o 
  -6   8   5        0.76       -4.96      5.82 o 
  -5   8   5        7.27        4.90      5.67 o 
  -4   8   5       15.25        7.78      5.63 o 
  -3   8   5      401.10      390.94     13.79 o 
  -2   8   5        6.95        4.97      5.35 o 
  -1   8   5      519.55      574.63     17.16 o 
   0   8   5      171.93      157.57      9.35 o 
  -7   9   5        4.04       -2.41      6.96 o 
  -6   9   5      403.54      370.47     14.69 o 
  -5   9   5      244.54      231.67     12.98 o 
  -4   9   5     1079.93     1153.65     30.77 o 
  -3   9   5      174.58      172.83     10.20 o 
  -2   9   5       71.58       55.83     10.68 o 
   2 -11   6       15.77       20.71      7.24 o 
   3 -11   6       72.76       72.49      9.26 o 
   4 -11   6        0.18       -8.35      8.99 o 
   5 -11   6        4.54       -3.97      8.74 o 
   6 -11   6        0.14       -9.21      8.54 o 
   0 -10   6       81.62      136.41     14.42 o 
   1 -10   6      139.33      158.83      9.28 o 
   2 -10   6        3.76       -3.69      8.21 o 
   3 -10   6       28.64       22.46      5.98 o 
   4 -10   6      921.22      878.37     34.42 o 
   5 -10   6       14.10        0.80      8.63 o 
   6 -10   6       49.54       55.23     11.12 o 
   7 -10   6      154.42      140.02     13.45 o 
   8 -10   6      168.11      182.43     14.95 o 
  -2  -9   6       80.46       80.49     10.71 o 
   0  -9   6       21.37       31.32      8.13 o 
   1  -9   6      468.80      507.42     15.04 o 
   2  -9   6       57.47       70.46      7.48 o 
   3  -9   6      286.38      298.48     13.20 o 
   4  -9   6      137.08      120.30     12.20 o 
   5  -9   6      269.61      239.43     16.06 o 
   6  -9   6       35.69       33.01      9.26 o 
   7  -9   6      413.74      435.90     21.75 o 
   9  -9   6       18.35        6.52      9.21 o 
  -3  -8   6        2.58       -5.10      7.10 o 
  -2  -8   6      214.31      238.46     14.06 o 
  -1  -8   6       99.43       96.03      9.40 o 
   0  -8   6      286.93      104.27      9.79 o 
   1  -8   6      380.46      390.24     12.76 o 
   2  -8   6       58.51       71.65      5.87 o 
   3  -8   6       70.02       74.34      5.90 o 
   4  -8   6      851.24      866.80     32.23 o 
   5  -8   6       39.37       34.92      8.02 o 
   6  -8   6       26.28       24.44      7.52 o 
   7  -8   6        3.19        5.21      7.27 o 
   8  -8   6      436.15      463.94     22.19 o 
   9  -8   6        0.05       -3.83      8.29 o 
  -4  -7   6       76.13       70.53      7.82 o 
  -3  -7   6       18.77       11.49      5.17 o 
  -2  -7   6      492.20      519.10     14.23 o 
  -1  -7   6      111.01      124.93      5.87 o 
   0  -7   6      198.71      185.68     19.36 o 
   1  -7   6      526.78      588.71     11.98 o 
   2  -7   6      323.75      320.67      7.81 o 
   3  -7   6       67.49       64.52      3.92 o 
   4  -7   6      272.10      274.88      9.26 o 
   5  -7   6      852.78      804.90     19.80 o 
   6  -7   6      149.77        7.18      4.19 o 
   7  -7   6      465.47      472.52     14.38 o 
   8  -7   6      363.18      361.49     23.51 o 
   9  -7   6       10.39       11.72      5.98 o 
  -5  -6   6       72.76       72.72      7.38 o 
  -4  -6   6      204.00      220.39      9.37 o 
  -3  -6   6       40.90       40.26      5.15 o 
  -2  -6   6       24.29       13.31      5.63 o 
  -1  -6   6      151.36      156.60      6.34 o 
   0  -6   6      129.66      121.98     11.29 o 
   1  -6   6       11.88        6.98      3.08 o 
   2  -6   6     1105.11     1080.55     23.13 o 
   3  -6   6      216.44      242.96     12.83 o 
   4  -6   6     1260.61     1161.11     43.58 o 
   5  -6   6      142.98      137.20      6.68 o 
   6  -6   6     1200.07     1230.68     39.30 o 
   7  -6   6      116.67      122.83      7.28 o 
   8  -6   6      377.35      373.73     13.84 o 
   9  -6   6      103.43      117.86     12.09 o 
  -6  -5   6        1.18        0.02      8.13 o 
  -5  -5   6        4.74       -0.69      5.70 o 
  -4  -5   6       32.43       41.44      5.18 o 
  -3  -5   6      581.41      574.25     14.76 o 
  -2  -5   6       21.04       23.04      3.92 o 
   0  -5   6        0.88       -0.80      2.98 o 
   1  -5   6     1269.10     1229.57     25.95 o 
   2  -5   6     2273.65     2243.31     43.15 o 
   3  -5   6      279.32      299.88      6.87 o 
   4  -5   6      424.28      417.84     11.59 o 
   5  -5   6      962.37      950.60     22.10 o 
   6  -5   6        9.87        7.01      3.76 o 
   7  -5   6       59.89       63.41      6.11 o 
   8  -5   6       28.04       22.91      8.75 o 
   9  -5   6      190.60      191.22     14.06 o 
  -7  -4   6        6.16        5.71      5.72 o 
  -6  -4   6       24.67       26.04      5.82 o 
  -5  -4   6       64.99       72.30      6.40 o 
  -4  -4   6      592.96      619.83     15.85 o 
  -3  -4   6       39.67       52.22      4.46 o 
  -2  -4   6        5.57        4.86      2.06 o 
  -1  -4   6     2370.59     2294.05     42.03 o 
   0  -4   6     2191.11     2180.97     45.66 o 
   1  -4   6      540.57      587.37     13.70 o 
   2  -4   6      184.64      199.53     11.48 o 
   3  -4   6       13.06       19.11      2.03 o 
   4  -4   6      174.74      183.55      7.03 o 
   5  -4   6        0.06        2.83      3.24 o 
   6  -4   6      607.68      635.35     21.65 o 
   7  -4   6        8.06        3.72      4.36 o 
   8  -4   6     1405.75     1468.70     48.24 o 
   9  -4   6      255.72      264.42     16.73 o 
  -7  -3   6      308.52      316.55     14.28 o 
  -6  -3   6       70.45       78.63      6.72 o 
  -5  -3   6        8.89        9.25      4.14 o 
  -4  -3   6       77.00       75.83      5.30 o 
  -3  -3   6     3027.79     3074.66     59.50 o 
  -2  -3   6     1537.72     1636.54     32.89 o 
  -1  -3   6      844.46      891.96     15.31 o 
   0  -3   6      934.23     1033.59     17.21 o 
   1  -3   6     1976.95     1990.55     39.53 o 
   2  -3   6       80.64       74.49      4.11 o 
   3  -3   6     2054.50     2044.99     41.15 o 
   4  -3   6       24.32       18.49      3.17 o 
   5  -3   6     2271.20     2223.33     58.43 o 
   6  -3   6      232.12      257.68     20.05 o 
   7  -3   6      276.57      285.24     10.20 o 
   8  -3   6       17.81       22.50      8.29 o 
   9  -3   6      417.44      418.20     21.80 o 
  -8  -2   6        3.16        4.46      6.55 o 
  -7  -2   6        1.95       -6.99      4.69 o 
  -6  -2   6      196.77      167.43      7.73 o 
  -5  -2   6      250.58      227.80      8.31 o 
  -4  -2   6      113.05      134.52      6.11 o 
  -3  -2   6      120.50      105.05      3.59 o 
  -2  -2   6       86.43      115.98      3.75 o 
  -1  -2   6     1606.14     1717.85     27.91 o 
   0  -2   6     3586.82     3688.67     56.73 o 
   1  -2   6      603.44      621.43     14.07 o 
   2  -2   6     1839.30     1841.83     45.57 o 
   3  -2   6     2681.72     2730.22     53.80 o 
   4  -2   6      698.02      633.01     20.12 o 
   5  -2   6        2.68        0.97      3.18 o 
   6  -2   6      291.36      345.86     16.75 o 
   7  -2   6        0.19       -2.66      6.63 o 
   8  -2   6       25.31       16.48      8.15 o 
  -8  -1   6        5.75        0.30      6.03 o 
  -7  -1   6       78.45       71.74      6.64 o 
  -6  -1   6       53.62       72.16      6.03 o 
  -5  -1   6      496.90      487.26     13.10 o 
  -4  -1   6      207.51      205.34      9.15 o 
  -3  -1   6     3919.03     3881.83     60.17 o 
  -2  -1   6      573.28      607.62     10.99 o 
  -1  -1   6      355.70      299.07      6.16 o 
   0  -1   6      446.47      424.96      7.85 o 
   1  -1   6     2789.27     2748.75     53.46 o 
   2  -1   6       15.69        7.98      2.46 o 
   3  -1   6      690.01      688.44     12.33 o 
   4  -1   6      489.68      519.83     13.39 o 
   5  -1   6      123.31      113.59      6.74 o 
   6  -1   6       52.31       69.88      6.73 o 
   7  -1   6      506.40      520.52     23.38 o 
   8  -1   6        6.28       -3.22      7.91 o 
  -9   0   6        9.18        4.02      5.84 o 
  -8   0   6        3.44        2.37      5.07 o 
  -7   0   6       29.80       20.75      5.05 o 
  -6   0   6      907.90      901.91     21.25 o 
  -5   0   6      620.15      647.91     15.82 o 
  -4   0   6      136.42      137.91      4.17 o 
  -3   0   6       69.57       58.95      3.45 o 
  -2   0   6     1523.85     1461.82     23.75 o 
  -1   0   6      116.87      112.16      3.84 o 
   0   0   6     1722.69     1695.36     37.83 o 
   1   0   6      894.29      943.09     15.91 o 
   2   0   6      712.58      736.69     12.95 o 
   3   0   6       73.84       66.96      3.41 o 
   4   0   6      998.62      976.53     35.55 o 
   5   0   6       10.78        3.43      6.13 o 
   6   0   6      754.67      749.64     28.90 o 
   7   0   6      461.99      462.14     22.36 o 
   8   0   6       85.57       82.33     12.87 o 
  -9   1   6       29.84       31.52      6.91 o 
  -8   1   6       77.48       99.62     13.27 o 
  -7   1   6      913.66      886.66     21.71 o 
  -6   1   6        2.22        2.64      3.51 o 
  -5   1   6      119.02      117.09      5.77 o 
  -4   1   6      436.49      484.85      9.56 o 
  -3   1   6     2718.20     2758.63     53.39 o 
  -2   1   6       35.87       42.60      2.53 o 
  -1   1   6      732.86      779.63     13.87 o 
   0   1   6       22.53       15.77      1.97 o 
   1   1   6     4414.54     4410.58     68.05 o 
   2   1   6      109.34      119.76      4.00 o 
   3   1   6     1350.19     1297.88     22.07 o 
   4   1   6      506.35      481.92     12.97 o 
   5   1   6      442.90      448.14     12.89 o 
   6   1   6      133.81      123.79     11.32 o 
   7   1   6      230.55      256.18     17.03 o 
  -9   2   6       77.40       97.96      8.72 o 
  -8   2   6      148.56      144.58      8.41 o 
  -7   2   6      811.45      811.74     20.28 o 
  -6   2   6      296.42      298.01     10.04 o 
  -5   2   6      291.19      289.64      7.01 o 
  -4   2   6        6.69        5.47      3.76 o 
  -3   2   6      261.81      285.36      6.65 o 
  -2   2   6     4622.71     4576.86     70.74 o 
  -1   2   6      102.28      104.37      3.75 o 
   0   2   6     2099.31     2209.90     35.27 o 
   1   2   6       46.40       41.93      6.29 o 
   2   2   6      882.03      878.97     15.70 o 
   3   2   6       74.01       74.80      4.92 o 
   4   2   6      747.16      759.05     18.46 o 
   5   2   6      288.13      300.73     15.78 o 
   6   2   6        5.48       11.43      7.79 o 
  -9   3   6        8.97        6.58      5.91 o 
  -8   3   6      225.22      238.31     10.30 o 
  -7   3   6       33.76       30.22      4.98 o 
  -6   3   6      231.81      231.27      8.54 o 
  -5   3   6     1354.50     1406.86     24.11 o 
  -4   3   6       65.94       52.53      4.86 o 
  -3   3   6     1974.41     2025.24     33.37 o 
  -2   3   6       70.62       71.30      3.75 o 
  -1   3   6      645.02      654.32     12.18 o 
   0   3   6        4.79        1.68      1.92 o 
   1   3   6     2024.65     2032.04     33.08 o 
   2   3   6     1378.01     1332.69     22.84 o 
   3   3   6      302.89      267.16      7.22 o 
   4   3   6       55.71       50.11     18.85 o 
   5   3   6      118.48      122.18     10.68 o 
   6   3   6       12.40       11.65      8.79 o 
  -9   4   6      135.55      137.91     14.45 o 
  -8   4   6      268.78      282.06     16.86 o 
  -7   4   6        6.49        8.60      7.91 o 
  -6   4   6      523.28      485.40     30.07 o 
  -5   4   6      413.33      408.64     13.09 o 
  -4   4   6      339.53      351.82     10.70 o 
  -3   4   6      683.68      682.25     23.66 o 
  -2   4   6     1618.04     1576.15     41.70 o 
  -1   4   6      265.13      241.32     22.36 o 
   0   4   6       56.95       55.25      7.13 o 
   1   4   6        0.21        2.89      2.96 o 
   2   4   6      419.24      285.86     12.48 o 
   3   4   6      189.94      117.44      8.54 o 
  -9   5   6        3.23       11.01      9.57 o 
  -8   5   6      208.66      219.18     15.48 o 
  -7   5   6      133.13      135.72     12.29 o 
  -6   5   6      221.07      232.83      9.53 o 
  -5   5   6      110.56      107.91      7.31 o 
  -4   5   6       12.25       10.87      6.46 o 
  -3   5   6       10.72        8.81      5.41 o 
  -2   5   6       58.27       46.02      5.13 o 
  -1   5   6      258.76      276.86      9.36 o 
   0   5   6      146.10      124.68      6.56 o 
   1   5   6     1330.91     1338.65     29.16 o 
   2   5   6      130.36      108.46      6.73 o 
   3   5   6      154.78      147.50     10.97 o 
  -9   6   6      145.17      148.42     14.42 o 
  -8   6   6       21.40       30.96      9.93 o 
  -7   6   6       22.50       32.01      5.83 o 
  -6   6   6      437.77      429.22     13.71 o 
  -5   6   6      253.50      271.94     10.98 o 
  -4   6   6      590.84      570.88     16.05 o 
  -3   6   6       34.19       29.76     11.62 o 
  -2   6   6     3439.75     3351.31     66.61 o 
  -1   6   6       62.36       90.45      6.77 o 
   0   6   6       40.31       25.60      5.59 o 
   1   6   6       27.00       31.25      5.34 o 
   2   6   6      773.70      783.35     20.14 o 
  -9   7   6        4.81       11.46     10.62 o 
  -8   7   6        1.64       -1.03      9.38 o 
  -7   7   6      514.76      513.68     18.10 o 
  -6   7   6      104.23      107.66      8.20 o 
  -5   7   6      727.67      703.33     21.75 o 
  -4   7   6      218.22      215.50      9.81 o 
  -3   7   6      260.22      257.70     10.40 o 
  -2   7   6      308.66      333.24     12.18 o 
  -1   7   6      524.25      524.41     15.54 o 
   0   7   6      100.91       95.72      7.81 o 
   1   7   6       10.85        8.25      5.31 o 
  -8   8   6       75.46       88.04     13.31 o 
  -7   8   6      186.25      199.96     10.92 o 
  -6   8   6      448.58      467.38     16.21 o 
  -5   8   6      860.66      891.24     23.94 o 
  -4   8   6      349.12      354.06     13.49 o 
  -3   8   6      216.46      210.78     10.53 o 
  -2   8   6      204.35      203.81     10.28 o 
  -1   8   6       29.70       28.98      6.37 o 
  -5   9   6       82.18       79.03     12.27 o 
  -4   9   6      108.78      101.32     16.17 o 
   3 -11   7       85.65       59.72     12.70 o 
   4 -11   7       68.52       58.44     12.40 o 
   5 -11   7        5.35        3.19      9.46 o 
   0 -10   7       93.43      134.14     13.48 o 
   1 -10   7       49.32       60.28     14.87 o 
   2 -10   7       88.39       94.22     12.93 o 
   3 -10   7      299.62      317.21     19.39 o 
   4 -10   7       57.57       39.78     10.60 o 
   5 -10   7        3.20       -2.77      8.49 o 
   6 -10   7       14.48       15.34      9.24 o 
   7 -10   7      517.03      453.07     23.52 o 
  -1  -9   7       60.48       44.46      8.82 o 
   0  -9   7       32.68       28.01      8.40 o 
   1  -9   7      172.23      178.12     14.12 o 
   2  -9   7       95.07       70.65     10.98 o 
   3  -9   7       14.97        6.27      7.82 o 
   4  -9   7      385.95      359.67     19.36 o 
   5  -9   7        0.13        6.85      7.96 o 
   6  -9   7      928.67      891.37     34.53 o 
   7  -9   7       26.11       23.80      9.74 o 
   8  -9   7       49.26       33.65     10.62 o 
  -3  -8   7        4.48       -1.50      7.66 o 
  -2  -8   7      145.10      142.65     11.18 o 
  -1  -8   7      122.18      137.16     10.87 o 
   0  -8   7       41.23        5.35      6.46 o 
   1  -8   7       29.50       22.80     13.33 o 
   2  -8   7      249.97      248.31      9.23 o 
   3  -8   7      512.51      566.74     31.43 o 
   4  -8   7      842.96      868.48     21.40 o 
   5  -8   7       48.11       40.25      5.44 o 
   6  -8   7        0.01        0.87      4.69 o 
   8  -8   7       70.51       49.07     10.57 o 
   9  -8   7        6.23        0.67      9.49 o 
  -4  -7   7       73.29       70.35     19.24 o 
  -3  -7   7       90.17       98.40      7.22 o 
  -2  -7   7      293.72      299.31     10.14 o 
  -1  -7   7       31.85       40.00      7.91 o 
   0  -7   7      256.43      202.26     19.23 o 
   1  -7   7      581.62      597.78     14.97 o 
   2  -7   7      667.30      317.51     12.93 o 
   3  -7   7      459.95      504.02     21.19 o 
   4  -7   7      419.66       69.87      6.60 o 
   5  -7   7        3.43        1.66      3.98 o 
   6  -7   7      149.10      154.81      7.88 o 
   7  -7   7       32.37       23.40      7.59 o 
   8  -7   7      542.76      571.53     17.06 o 
   9  -7   7       11.53       -0.13      6.08 o 
  -5  -6   7      226.11      230.14     10.21 o 
  -4  -6   7       24.77       16.76      5.07 o 
  -3  -6   7       14.89       15.62      5.52 o 
  -2  -6   7      106.11       97.13      7.24 o 
  -1  -6   7     1539.71     1558.91     35.05 o 
   0  -6   7      157.87      162.62      5.30 o 
   1  -6   7       30.65       28.21      3.45 o 
   2  -6   7       49.26       48.15      4.69 o 
   3  -6   7      383.49      387.82     11.32 o 
   4  -6   7      209.36      231.62      8.74 o 
   5  -6   7      734.15      774.10     19.34 o 
   6  -6   7       31.40       31.16      5.91 o 
   7  -6   7      834.79      852.53     21.76 o 
   8  -6   7      348.30      376.75     13.03 o 
   9  -6   7       77.22       85.79     11.62 o 
  -6  -5   7       43.97       40.60      6.86 o 
  -5  -5   7       25.23       22.17      5.42 o 
  -4  -5   7      275.47      253.85     12.83 o 
  -3  -5   7       83.31       86.79      5.86 o 
  -2  -5   7        3.32        3.11      4.60 o 
  -1  -5   7       74.89       86.08      3.93 o 
   0  -5   7      478.70      480.00     12.96 o 
   1  -5   7      319.92      307.73      6.95 o 
   2  -5   7     2289.02     2285.43     46.59 o 
   3  -5   7      376.46      383.81     11.01 o 
   4  -5   7     1470.64     1565.53     33.83 o 
   5  -5   7     1370.25     1391.84     32.43 o 
   6  -5   7       12.02        9.90      4.42 o 
   7  -5   7       20.27       14.29      4.89 o 
   8  -5   7      368.07      374.03     12.92 o 
   9  -5   7       11.98       11.48      8.85 o 
  -6  -4   7        3.19        0.82      5.14 o 
  -5  -4   7      144.55      126.63      7.18 o 
  -4  -4   7       36.94       43.79      6.67 o 
  -3  -4   7      281.08      260.30      9.76 o 
  -2  -4   7      229.17      226.12      8.03 o 
  -1  -4   7     3169.77     3150.88     96.68 o 
   0  -4   7       48.05       54.12      2.90 o 
   1  -4   7       86.20       76.86      7.78 o 
   2  -4   7      768.59      753.21     17.40 o 
   3  -4   7     1343.15     1383.26     30.29 o 
   4  -4   7        4.95        0.63      3.12 o 
   5  -4   7      538.04      548.59     14.69 o 
   6  -4   7      402.14      386.21     12.08 o 
   7  -4   7      149.30      149.94      8.05 o 
   8  -4   7       36.74       29.90      9.29 o 
   9  -4   7       71.17       73.84     12.23 o 
  -7  -3   7      124.61      131.96      8.51 o 
  -6  -3   7       35.95       38.29      5.74 o 
  -5  -3   7        1.14        5.10      4.10 o 
  -4  -3   7     1006.64      955.77     22.08 o 
  -3  -3   7      797.89      871.71     27.40 o 
  -2  -3   7      160.20      164.96      4.82 o 
  -1  -3   7      130.96      129.47      8.20 o 
   0  -3   7      558.70      522.94      9.72 o 
   1  -3   7       19.61       14.05      2.80 o 
   2  -3   7     1288.12     1286.36     27.16 o 
   3  -3   7      943.08      959.65     21.44 o 
   4  -3   7      490.76      487.93     13.05 o 
   5  -3   7      302.84      296.65      9.92 o 
   6  -3   7      489.67      478.09     13.79 o 
   7  -3   7        5.05        3.54      4.55 o 
   8  -3   7      733.97      708.69     29.15 o 
  -8  -2   7       51.18       41.35      7.03 o 
  -7  -2   7      327.24      330.71     12.07 o 
  -6  -2   7      121.02      130.25      7.32 o 
  -5  -2   7      380.55      380.47     11.54 o 
  -4  -2   7        0.88        3.91      3.25 o 
  -3  -2   7       17.59       11.51      4.53 o 
  -2  -2   7      256.27      236.80      5.73 o 
  -1  -2   7     1243.09     1278.45     28.78 o 
   0  -2   7      230.05      239.44      6.19 o 
   1  -2   7       12.04       11.72      2.60 o 
   2  -2   7      509.86      547.62     13.42 o 
   3  -2   7     1791.53     1699.91     35.13 o 
   4  -2   7        6.12        0.63      7.21 o 
   5  -2   7     1273.77     1211.85     27.02 o 
   6  -2   7      626.87      573.24     15.66 o 
   7  -2   7      116.33      106.18     10.54 o 
   8  -2   7       77.60       92.89     12.48 o 
  -8  -1   7       40.45       39.03      6.76 o 
  -7  -1   7      163.52      156.45      8.34 o 
  -6  -1   7       80.69       85.58      6.32 o 
  -5  -1   7      494.82      518.50     13.87 o 
  -4  -1   7      573.15      555.90     13.73 o 
  -3  -1   7        2.87       -0.69      1.81 o 
  -2  -1   7      145.10      176.06      4.74 o 
  -1  -1   7       64.66       63.21      2.86 o 
   0  -1   7     3142.03     3080.95     47.90 o 
   1  -1   7      253.73      277.15     13.84 o 
   2  -1   7     2072.96     2096.02     50.76 o 
   3  -1   7      228.04      204.09      7.31 o 
   4  -1   7      529.43      563.23     14.58 o 
   5  -1   7       42.34       52.27     10.51 o 
   7  -1   7      310.33      306.81     17.78 o 
   8  -1   7        8.17       -1.61      8.74 o 
  -9   0   7       71.28       82.41      8.45 o 
  -8   0   7      149.26      130.15      8.52 o 
  -7   0   7       46.19       41.80      5.79 o 
  -6   0   7       23.38       21.49      4.50 o 
  -5   0   7      492.84      481.72     12.85 o 
  -4   0   7      109.96      111.41      5.59 o 
  -3   0   7     1620.57     1613.44     26.46 o 
  -2   0   7       97.75       81.44      3.39 o 
  -1   0   7     2835.98     2916.45     45.64 o 
   0   0   7       12.66        9.10      1.86 o 
   1   0   7      869.01      899.74     19.83 o 
   2   0   7      274.58      270.95      8.38 o 
   3   0   7     2744.90     2754.53     54.82 o 
   4   0   7      958.70      902.67     20.97 o 
   5   0   7      238.94      239.88      9.02 o 
   6   0   7      132.69      132.20     11.48 o 
   7   0   7      107.88      131.61     13.51 o 
  -9   1   7      207.70      201.05     12.32 o 
  -8   1   7        3.24       -2.12      5.26 o 
  -7   1   7      122.68      127.44      7.45 o 
  -6   1   7       43.25       44.12      5.24 o 
  -5   1   7      191.06      182.35      7.14 o 
  -4   1   7     1292.52     1235.60     21.15 o 
  -3   1   7      449.09      454.46      9.27 o 
  -2   1   7       19.91       22.65      2.40 o 
  -1   1   7       31.54       26.05      3.87 o 
   0   1   7     3236.57     3206.20     50.31 o 
   1   1   7      338.87      336.80      7.37 o 
   2   1   7      469.25      450.97     11.92 o 
   3   1   7      337.17      354.20     10.54 o 
   4   1   7     1096.43     1083.94     26.71 o 
   5   1   7       80.16       97.89     10.43 o 
   6   1   7      725.55      748.91     29.68 o 
   7   1   7      154.27      157.49     14.09 o 
  -9   2   7      210.12      214.16     10.87 o 
  -8   2   7       46.98       55.31     13.41 o 
  -7   2   7       32.25       27.08      5.21 o 
  -6   2   7      335.73      347.48     11.10 o 
  -5   2   7       78.78       76.12      4.56 o 
  -4   2   7      601.36      595.20     11.75 o 
  -3   2   7     1138.18     1127.41     23.72 o 
  -2   2   7      133.98      121.61      4.62 o 
  -1   2   7       22.92       27.15      2.61 o 
   0   2   7       88.52       82.03      3.74 o 
   1   2   7     1959.39     1849.01     30.27 o 
   2   2   7        2.54        2.50      2.86 o 
   3   2   7     2355.67     2351.00     47.83 o 
   4   2   7       44.80       46.70      5.12 o 
   5   2   7      269.57      263.26     15.12 o 
   6   2   7       17.55       21.52      8.68 o 
  -9   3   7       24.19       15.91      6.42 o 
  -8   3   7       77.36       73.33      7.46 o 
  -7   3   7      305.00      145.71      9.93 o 
  -6   3   7      366.35      395.95     11.98 o 
  -5   3   7        4.75        4.02      2.54 o 
  -4   3   7      162.36      167.45      5.47 o 
  -3   3   7        0.73        2.80      2.36 o 
  -2   3   7      514.10      493.98     10.62 o 
  -1   3   7      168.70      170.22      5.31 o 
   0   3   7     2780.59     2759.08     44.11 o 
   1   3   7      346.41      328.46      7.87 o 
   2   3   7        9.17       13.71      7.54 o 
   3   3   7       51.99       41.40      6.07 o 
   4   3   7      367.79      383.32     12.08 o 
   5   3   7      116.98      105.82     10.62 o 
  -9   4   7       15.71       21.75     10.01 o 
  -8   4   7        6.22        9.82      8.71 o 
  -7   4   7       11.73        7.99      8.04 o 
  -6   4   7      426.88      418.20     12.60 o 
  -5   4   7      280.27      288.01     10.32 o 
  -4   4   7      244.20      247.31     10.11 o 
  -3   4   7     2821.07     2831.08     56.44 o 
  -2   4   7      541.16      303.81     14.20 o 
  -1   4   7      187.30      182.71     30.19 o 
   0   4   7      721.37      644.71     16.02 o 
   1   4   7      773.92      744.85     18.14 o 
   2   4   7       16.62       14.81      6.41 o 
   3   4   7       33.45       30.96      7.07 o 
  -9   5   7        6.51        1.83      9.68 o 
  -8   5   7      338.14      344.94     19.36 o 
  -7   5   7      152.98      138.52     12.70 o 
  -6   5   7      755.35      740.63     19.36 o 
  -5   5   7      121.37      125.50      7.14 o 
  -4   5   7      763.68      780.27     19.66 o 
  -3   5   7     1568.71     1597.58     66.72 o 
  -2   5   7      618.45      632.13     16.63 o 
  -1   5   7      154.16      166.38      7.81 o 
   0   5   7      510.24      199.41     11.90 o 
   1   5   7        0.04       -2.53      3.56 o 
   2   5   7      211.10      216.96     13.48 o 
   3   5   7       20.89        8.79      7.85 o 
  -9   6   7        1.24       -4.97      9.71 o 
  -8   6   7       74.43       83.41     12.51 o 
  -7   6   7      249.93      260.95     15.19 o 
  -6   6   7       90.03      103.29      7.69 o 
  -5   6   7        6.60        9.12      4.88 o 
  -4   6   7      351.17      350.49     12.18 o 
  -3   6   7      546.25      519.47     15.29 o 
  -2   6   7       36.93       37.63     10.10 o 
  -1   6   7      405.99      367.71     13.15 o 
   0   6   7       79.85       62.04     13.84 o 
   1   6   7     1591.85     1635.66     35.90 o 
   2   6   7      128.95      127.23     12.40 o 
  -8   7   7       66.33       66.49     12.20 o 
  -7   7   7      160.93      162.63     10.04 o 
  -6   7   7       59.18       45.10      7.04 o 
  -5   7   7      695.46      729.76     20.26 o 
  -4   7   7      621.39      605.08     17.83 o 
  -3   7   7      166.63      169.20      9.16 o 
  -2   7   7      352.88      359.50     12.79 o 
  -1   7   7      229.81      191.26      9.73 o 
   0   7   7      247.62      250.70     11.05 o 
  -7   8   7      544.92      540.27     17.92 o 
  -6   8   7       28.27       42.50      8.04 o 
  -5   8   7      216.56      222.65     14.19 o 
  -4   8   7       18.25       23.43      6.98 o 
  -3   8   7      153.07      141.16      9.44 o 
  -2   8   7       13.53        2.82      8.15 o 
   1 -10   8       41.89       44.13     11.18 o 
   2 -10   8      182.37      174.44     14.87 o 
   3 -10   8      497.07      516.92     25.24 o 
   4 -10   8        2.67        7.38      8.96 o 
   5 -10   8       91.19      100.77     13.84 o 
   7 -10   8       35.50       52.01     12.29 o 
  -1  -9   8        4.24       15.28      7.57 o 
   1  -9   8      307.68      344.45     18.36 o 
   2  -9   8       72.53       71.78     11.07 o 
   3  -9   8       40.12       31.12      9.35 o 
   4  -9   8        0.79       -1.91      8.21 o 
   6  -9   8       32.42       14.48      9.21 o 
   7  -9   8      149.30      166.48     14.65 o 
   8  -9   8        4.14        0.08      9.71 o 
  -3  -8   8       78.60       77.19     10.85 o 
  -2  -8   8      109.32      105.29      7.03 o 
  -1  -8   8        3.01       -5.40      3.60 o 
   0  -8   8       69.88        6.60      5.38 o 
   1  -8   8      101.56       24.94      5.46 o 
   2  -8   8      257.39      262.15     12.59 o 
   3  -8   8       96.22       84.16      7.99 o 
   4  -8   8      617.98      327.61     14.42 o 
   5  -8   8        0.13       -5.52      4.13 o 
   6  -8   8      338.86      392.24     13.63 o 
   7  -8   8      309.40      331.61     12.60 o 
   8  -8   8        5.67       -1.80      5.96 o 
  -4  -7   8       42.85       52.82      6.49 o 
  -3  -7   8       59.74       69.08      9.71 o 
  -2  -7   8        0.44       -5.60      4.04 o 
  -1  -7   8       17.77        5.17      4.22 o 
   0  -7   8      380.62      380.08     11.56 o 
   1  -7   8     1528.29     1538.47     33.22 o 
   2  -7   8       64.14       54.98      5.46 o 
   3  -7   8      167.57      160.23      7.35 o 
   4  -7   8      185.05      186.02     11.95 o 
   5  -7   8      791.54      821.59     20.93 o 
   6  -7   8      132.76      123.51      7.73 o 
   7  -7   8      250.77      275.74     11.19 o 
   8  -7   8       73.29       57.94      7.46 o 
  -5  -6   8       22.33       35.04      6.48 o 
  -4  -6   8        5.17        8.47      7.41 o 
  -3  -6   8        3.95        1.28      4.14 o 
  -2  -6   8      637.68      546.04     29.69 o 
  -1  -6   8      376.83      413.78      9.45 o 
   0  -6   8       27.18       29.59      4.36 o 
   1  -6   8      270.62      290.11     11.10 o 
   2  -6   8      265.83      277.30      9.32 o 
   3  -6   8        0.45        0.36      3.56 o 
   4  -6   8      315.52      307.56     10.56 o 
   5  -6   8      137.47      129.26      7.33 o 
   6  -6   8       67.60       61.65      6.47 o 
   7  -6   8      245.54      264.87     10.98 o 
   8  -6   8      136.74      138.78      8.54 o 
  -5  -5   8      211.51      199.25      9.76 o 
  -4  -5   8      300.98      318.32     10.88 o 
  -3  -5   8        2.73        3.46      4.22 o 
  -2  -5   8      274.17      273.68      9.04 o 
  -1  -5   8       22.19       30.53      3.08 o 
   0  -5   8       76.89       76.37      8.95 o 
   1  -5   8      450.99      469.80     12.49 o 
   2  -5   8       36.67       28.46      3.90 o 
   3  -5   8       31.97       36.53      4.49 o 
   4  -5   8      415.45      404.19     12.50 o 
   5  -5   8      749.11      747.88     19.05 o 
   6  -5   8        0.10        2.37      4.34 o 
   7  -5   8      969.21      964.85     26.78 o 
   8  -5   8      190.73      187.74     13.73 o 
  -6  -4   8      131.11      138.04      8.30 o 
  -5  -4   8        7.54        7.93      4.46 o 
  -4  -4   8      145.18      121.33      6.42 o 
  -3  -4   8      525.91      413.66     56.79 o 
  -2  -4   8     2138.33     2113.46     34.82 o 
  -1  -4   8       54.99       63.13      3.53 o 
   0  -4   8        4.67        1.91      3.36 o 
   1  -4   8       44.16       42.36      4.12 o 
   2  -4   8     2852.64     2964.09     58.74 o 
   3  -4   8        8.74       13.81      3.68 o 
   4  -4   8     1093.10     1091.98     24.87 o 
   5  -4   8       88.65       98.22      6.34 o 
   6  -4   8      632.51      614.97     34.76 o 
   7  -4   8       37.56       21.84      5.71 o 
   8  -4   8       83.63       87.43     12.09 o 
  -7  -3   8        4.63        0.03      5.34 o 
  -6  -3   8       63.96       69.63      6.72 o 
  -5  -3   8      134.17      133.24      7.15 o 
  -4  -3   8       28.42       32.22      4.31 o 
  -3  -3   8       19.25        9.27      2.99 o 
  -2  -3   8      129.30      125.48      4.49 o 
  -1  -3   8     1399.72     1453.16     24.13 o 
   0  -3   8      125.03      119.16      5.41 o 
   1  -3   8     1471.40     1490.19     31.08 o 
   2  -3   8      134.21      124.52      6.48 o 
   3  -3   8      333.65      341.22     17.65 o 
   4  -3   8        3.51        3.40      3.45 o 
   5  -3   8      277.58      288.10     11.66 o 
   6  -3   8      145.24      151.83     11.39 o 
   7  -3   8      115.73      112.12      7.60 o 
   8  -3   8      143.08      125.79     13.06 o 
  -7  -2   8      128.94      155.54      8.70 o 
  -6  -2   8        1.03        0.29      4.40 o 
  -5  -2   8       95.83       98.85      6.16 o 
  -4  -2   8      472.87      452.81     12.11 o 
  -3  -2   8       39.79       36.80      2.95 o 
  -2  -2   8      953.95      910.68     16.12 o 
  -1  -2   8       51.74       39.89      2.84 o 
   0  -2   8       77.99       85.96      4.55 o 
   1  -2   8       10.89        8.54      2.85 o 
   2  -2   8     1586.21     1525.53     31.99 o 
   3  -2   8      626.51      639.92     15.94 o 
   4  -2   8      141.28      136.14      6.64 o 
   5  -2   8       19.62       18.22      4.27 o 
   6  -2   8     1174.41     1204.79     28.11 o 
   7  -2   8        1.31        4.63      7.66 o 
   8  -2   8      685.45      693.38     30.23 o 
  -8  -1   8       51.15       55.58      7.41 o 
  -7  -1   8       44.64       52.02      9.35 o 
  -6  -1   8       61.41       66.03     11.40 o 
  -5  -1   8      147.40      144.60      6.99 o 
  -4  -1   8      677.47      615.73     45.20 o 
  -3  -1   8       60.50       66.23      3.50 o 
  -2  -1   8      902.34      908.18     15.99 o 
  -1  -1   8     1338.67     1359.74     22.51 o 
   0  -1   8        2.49        1.51      2.51 o 
   1  -1   8       36.83       39.37      3.75 o 
   2  -1   8       34.12       41.07      4.12 o 
   3  -1   8     1899.75     1887.49     39.19 o 
   4  -1   8      344.05      346.11     10.82 o 
   5  -1   8     1366.56     1366.95     30.61 o 
   6  -1   8       26.92       22.61     10.44 o 
   7  -1   8       79.98       78.91     11.82 o 
  -8   0   8       33.47       28.85      6.62 o 
  -7   0   8       82.25       86.26      7.22 o 
  -6   0   8        9.79        1.26      3.97 o 
  -5   0   8      359.94      338.83     11.40 o 
  -4   0   8      373.79      371.01     10.02 o 
  -3   0   8      314.86      308.45      7.21 o 
  -2   0   8       23.86       17.03      3.60 o 
  -1   0   8        0.44        1.06      1.96 o 
   0   0   8      971.90      939.02     20.70 o 
   1   0   8     1033.97     1035.30     37.15 o 
   2   0   8     1853.61     1823.39     37.68 o 
   3   0   8       34.01       31.97      4.33 o 
   4   0   8       10.69       13.38      4.05 o 
   5   0   8      127.13      115.15      7.10 o 
   6   0   8      313.30      347.63     18.50 o 
   7   0   8      289.35      305.34     18.92 o 
  -8   1   8      187.51      203.21     10.02 o 
  -7   1   8       22.77       12.30      4.97 o 
  -6   1   8      119.53      123.05      6.83 o 
  -5   1   8       73.52       81.18      5.39 o 
  -4   1   8       47.58       57.35      4.28 o 
  -3   1   8      577.04      587.93     11.58 o 
  -2   1   8       52.15       56.90      3.39 o 
  -1   1   8     4192.49     4264.94    128.78 o 
   0   1   8      300.09      283.68      8.66 o 
   1   1   8       11.01       10.39      3.26 o 
   2   1   8        0.35       -0.19      3.08 o 
   3   1   8      674.23      644.52     16.39 o 
   4   1   8      196.45      214.71      8.67 o 
   5   1   8       35.32       44.50      5.54 o 
   6   1   8       77.91       84.74     12.40 o 
  -9   2   8        3.73       -0.04      8.58 o 
  -8   2   8       12.65       15.93      5.70 o 
  -7   2   8       63.62       63.51      6.56 o 
  -6   2   8      708.38      743.65     18.70 o 
  -5   2   8      136.07      137.85      5.20 o 
  -4   2   8      804.57      781.67     14.82 o 
  -3   2   8      538.01      556.79     11.35 o 
  -2   2   8      530.68      509.15     10.52 o 
  -1   2   8     1418.94     1423.66     24.23 o 
   0   2   8      515.09      508.87     13.04 o 
   1   2   8      458.00      426.86     11.67 o 
   2   2   8     1803.61     1685.53     35.44 o 
   3   2   8        6.30        0.60      3.51 o 
   4   2   8       79.87       79.67      7.23 o 
   5   2   8       75.91      112.17     11.65 o 
  -9   3   8      160.19      176.99     10.19 o 
  -8   3   8       63.57       60.43      7.31 o 
  -7   3   8       45.75        7.20     15.91 o 
  -6   3   8      200.42      215.64      9.57 o 
  -5   3   8      386.19      405.80      9.49 o 
  -4   3   8      390.13      386.10      9.04 o 
  -3   3   8      150.66      147.35      5.97 o 
  -2   3   8      711.35      687.85     13.44 o 
  -1   3   8     2071.50     1997.67     33.09 o 
   0   3   8       26.37       25.59      3.91 o 
   1   3   8      159.24      155.25      6.85 o 
   2   3   8       35.80       40.47      4.77 o 
   3   3   8     1901.37     1840.94     39.07 o 
   4   3   8       71.28       52.65      8.35 o 
  -9   4   8       20.16        6.63      9.90 o 
  -8   4   8       42.21       24.44     10.04 o 
  -7   4   8        2.69       -1.22      7.82 o 
  -6   4   8        4.77        6.60      4.42 o 
  -5   4   8      208.70      203.59      8.78 o 
  -4   4   8       15.07       12.07      4.39 o 
  -3   4   8     1638.95     1464.40    112.45 o 
  -2   4   8      350.18      383.91     11.79 o 
  -1   4   8      111.52      114.82      6.88 o 
   0   4   8     1271.59     1295.01     41.08 o 
   1   4   8      298.04      318.40     15.45 o 
   2   4   8      236.41      239.51     13.70 o 
   3   4   8       22.19        5.49      7.29 o 
  -8   5   8       51.94       46.13     11.18 o 
  -7   5   8        2.88       -3.66      8.32 o 
  -6   5   8       26.25       32.59      7.66 o 
  -5   5   8     1330.03     1340.11     30.47 o 
  -4   5   8        8.88        2.11      4.79 o 
  -3   5   8      399.07      404.02     16.35 o 
  -2   5   8        1.51        2.96      4.42 o 
  -1   5   8      390.93      378.17     17.28 o 
   0   5   8       31.90       33.95      7.46 o 
   1   5   8      245.76      253.33     14.42 o 
   2   5   8      437.93      419.75     19.19 o 
  -8   6   8      565.98      571.62     26.74 o 
  -7   6   8        0.48        1.47     10.48 o 
  -6   6   8       94.68      101.15      8.88 o 
  -5   6   8        4.58        4.69      5.74 o 
  -4   6   8       89.62       84.07     15.89 o 
  -3   6   8        8.82        4.90      5.20 o 
  -2   6   8      174.63      186.65      9.18 o 
  -1   6   8      649.40      663.19     18.35 o 
   0   6   8      124.91      126.95     11.23 o 
   1   6   8      266.28      263.87     15.51 o 
  -7   7   8        5.14        0.80      6.73 o 
  -6   7   8      317.00      313.92     13.37 o 
  -5   7   8      988.94      972.53     25.19 o 
  -4   7   8      473.55      467.38     15.67 o 
  -3   7   8       25.38       18.78      5.95 o 
  -2   7   8      117.72      128.49      8.59 o 
  -1   7   8      276.05      257.57     15.78 o 
   4 -10   9      102.93       92.92     15.26 o 
   5 -10   9      369.39      405.72     23.99 o 
   6 -10   9       14.58        8.38     10.82 o 
   1  -9   9      200.30      218.02     16.14 o 
   2  -9   9        4.22       -2.75      8.52 o 
   3  -9   9      132.83      160.21     14.87 o 
   4  -9   9       23.32       17.53     10.18 o 
   5  -9   9       51.70       51.26     10.73 o 
   6  -9   9       43.99       40.25     11.26 o 
   7  -9   9       29.88       27.60     10.71 o 
  -2  -8   9       87.49       99.36      9.96 o 
  -1  -8   9       18.49       22.86      6.21 o 
   0  -8   9       70.32       91.21     16.46 o 
   1  -8   9       27.00       31.63      5.53 o 
   2  -8   9        4.60       -4.92      4.39 o 
   3  -8   9      231.98      247.00     19.40 o 
   4  -8   9       63.47       54.31     14.04 o 
   5  -8   9       96.93      102.15      7.67 o 
   6  -8   9       62.56       51.90      6.95 o 
   7  -8   9      332.35      345.64     13.24 o 
   8  -8   9        0.36        0.94      6.19 o 
  -3  -7   9        1.62       -3.32      4.86 o 
  -2  -7   9       74.05       74.42      8.90 o 
  -1  -7   9       11.00       15.12      6.55 o 
   0  -7   9      234.28      257.48      9.63 o 
   1  -7   9       18.13       22.24      4.79 o 
   2  -7   9        2.89        3.76      4.13 o 
   3  -7   9      387.75      393.17     12.53 o 
   4  -7   9      743.78      808.91     20.87 o 
   5  -7   9       42.31       34.28      5.65 o 
   6  -7   9      392.16      399.56     13.68 o 
   7  -7   9      206.87      215.13     10.33 o 
   8  -7   9       39.02       37.32      9.06 o 
  -4  -6   9       22.66       18.12      5.17 o 
  -3  -6   9      152.78      147.28      7.55 o 
  -2  -6   9       29.97       17.20      6.10 o 
  -1  -6   9       51.23       57.09      9.56 o 
   0  -6   9        0.62        0.88      3.60 o 
   1  -6   9     1044.32     1123.52     25.37 o 
   2  -6   9       20.00       12.42      4.06 o 
   3  -6   9      728.15      791.69     19.73 o 
   4  -6   9       83.81       82.23      6.58 o 
   5  -6   9       49.37       55.21      6.28 o 
   6  -6   9       43.93       42.10      6.11 o 
   7  -6   9      133.09      131.72      8.37 o 
   8  -6   9      162.39      164.97      9.66 o 
  -5  -5   9       93.67      109.81     12.98 o 
  -4  -5   9        1.10        3.00      4.06 o 
  -3  -5   9       18.90       13.16      6.56 o 
  -2  -5   9      832.78      804.20     27.52 o 
  -1  -5   9       64.05       70.37      5.43 o 
   0  -5   9      368.59      358.98     20.90 o 
   1  -5   9       35.04       37.58      4.43 o 
   2  -5   9       17.49       17.91      4.03 o 
   3  -5   9       69.87       66.02      5.54 o 
   4  -5   9      731.13      754.19     19.15 o 
   5  -5   9      904.90      909.93     22.47 o 
   6  -5   9      375.44      358.97     12.47 o 
   7  -5   9      128.53      143.02      8.75 o 
   8  -5   9      303.22      327.35     12.71 o 
  -6  -4   9       28.11       33.97      6.24 o 
  -5  -4   9       30.90       24.59      5.16 o 
  -4  -4   9      106.52      108.50      8.95 o 
  -3  -4   9      227.37      225.42      8.29 o 
  -2  -4   9       81.15       79.22      5.20 o 
  -1  -4   9        2.64        2.16      3.02 o 
   0  -4   9       28.88       27.85      6.64 o 
   1  -4   9     1597.92     1567.42     33.05 o 
   2  -4   9      167.34      169.58      7.42 o 
   3  -4   9       53.06       54.68      5.29 o 
   4  -4   9       77.21       77.93      5.65 o 
   5  -4   9     1014.45     1020.39     24.57 o 
   6  -4   9       33.55       27.81      5.45 o 
   7  -4   9      717.03      710.10     19.64 o 
   8  -4   9        0.48       -7.63      8.04 o 
  -7  -3   9        4.04        7.90      5.76 o 
  -6  -3   9       44.73       44.79      8.47 o 
  -5  -3   9      168.63      162.15      7.81 o 
  -4  -3   9       18.37       19.43      4.05 o 
  -3  -3   9        4.88        4.51      3.47 o 
  -2  -3   9      127.53      130.43      5.91 o 
  -1  -3   9       49.08       45.68     10.01 o 
   0  -3   9      134.10      131.54      5.92 o 
   1  -3   9       95.66       96.21      5.24 o 
   2  -3   9      403.93      362.82     10.83 o 
   3  -3   9      726.96      732.26     18.06 o 
   4  -3   9     1703.81     1705.39     36.85 o 
   5  -3   9       37.60       33.31      5.24 o 
   6  -3   9       19.87       19.35      6.05 o 
   7  -3   9       46.20       41.28      6.28 o 
  -7  -2   9        5.06        5.26      5.35 o 
  -6  -2   9       90.09       89.25      7.27 o 
  -5  -2   9       28.11       29.76      4.61 o 
  -3  -2   9      457.78      467.65      9.81 o 
  -2  -2   9       12.46       20.10      3.32 o 
  -1  -2   9      248.59      243.55      9.82 o 
   0  -2   9       88.41       79.24      4.85 o 
   1  -2   9     2689.83     2538.13     50.91 o 
   2  -2   9      225.94      207.19      7.80 o 
   3  -2   9      224.72      222.14      8.82 o 
   4  -2   9       42.87       47.06      5.48 o 
   5  -2   9      728.35      679.71     18.02 o 
   6  -2   9      133.30      130.71      7.59 o 
   7  -2   9       30.03       32.04      9.99 o 
  -7  -1   9        6.23        7.50     12.47 o 
  -6  -1   9      306.47      294.92     14.09 o 
  -5  -1   9       41.40       46.26     11.55 o 
  -4  -1   9      191.06      196.65      7.73 o 
  -3  -1   9       69.56       60.26      3.58 o 
  -2  -1   9     1828.78     1806.62     36.98 o 
  -1  -1   9      579.98      536.66     18.11 o 
   0  -1   9      164.30      176.85      6.70 o 
   1  -1   9     1734.05     1745.25     36.30 o 
   2  -1   9     1565.98     1572.81     33.40 o 
   3  -1   9      151.15      147.27      6.97 o 
   4  -1   9      473.79      469.36     13.64 o 
   5  -1   9       12.55        7.44      4.44 o 
   6  -1   9      155.78      167.34     15.60 o 
   7  -1   9      177.13      174.03     15.64 o 
  -8   0   9      111.21      130.24      8.95 o 
  -7   0   9       97.40      104.82      7.75 o 
  -6   0   9        1.53        2.73      4.48 o 
  -5   0   9       73.08       63.02      5.49 o 
  -4   0   9      383.29      376.45      8.62 o 
  -3   0   9       30.00       36.41      3.66 o 
  -2   0   9      233.12      211.59      9.79 o 
  -1   0   9      319.60      308.61      9.27 o 
   0   0   9      324.10      302.81      9.35 o 
   1   0   9      847.91      819.75     19.20 o 
   2   0   9      548.49      545.31     14.35 o 
   3   0   9      328.63      320.58     10.38 o 
   4   0   9       46.03       51.08     13.49 o 
   5   0   9     1128.34     1106.49     26.38 o 
   6   0   9       49.65       41.52      9.74 o 
  -8   1   9       10.31        9.58      6.10 o 
  -7   1   9       83.80       87.06      7.41 o 
  -6   1   9      148.76      138.39     12.61 o 
  -5   1   9       19.94       22.22      4.47 o 
  -4   1   9       58.81       59.19      7.79 o 
  -3   1   9      454.12      446.22      9.76 o 
  -2   1   9      596.85      586.66     14.37 o 
  -1   1   9     1033.12      940.79     21.08 o 
   0   1   9      871.24      855.95     19.82 o 
   1   1   9      666.95      640.81     15.97 o 
   2   1   9     2946.39     2839.42     79.55 o 
   3   1   9       86.16       93.83      6.07 o 
   4   1   9      315.12      312.16     10.99 o 
   5   1   9       15.49        5.67      4.61 o 
  -8   2   9        9.10        8.87      5.73 o 
  -7   2   9      188.66      211.61      9.75 o 
  -6   2   9      250.81      248.17      9.60 o 
  -5   2   9        6.72        8.42      2.97 o 
  -4   2   9      752.87      727.51     14.28 o 
  -3   2   9      872.96      862.48     16.22 o 
  -2   2   9       12.09       13.31      3.34 o 
  -1   2   9      283.08      301.35     13.16 o 
   0   2   9      231.05      225.45      8.14 o 
   1   2   9      229.14      243.94      8.81 o 
   2   2   9       16.16       16.18      4.37 o 
   3   2   9       16.94       10.83      6.01 o 
   4   2   9      108.67       89.46      6.93 o 
   5   2   9      429.04      466.49     21.39 o 
  -8   3   9       24.18       23.47      9.87 o 
  -7   3   9      280.34      315.10     18.31 o 
  -6   3   9      323.60      344.11     17.67 o 
  -5   3   9        2.68        4.56      3.97 o 
  -3   3   9        0.13       -4.66      3.82 o 
  -2   3   9       97.96       94.50      8.46 o 
  -1   3   9        3.42        0.80      5.30 o 
   0   3   9      173.18      181.04     11.26 o 
   1   3   9      319.84      320.37     15.42 o 
   2   3   9      288.81      284.03     14.76 o 
   3   3   9       88.04       96.58      9.68 o 
   4   3   9      108.73       92.09     10.73 o 
  -8   4   9        4.09       -2.75      9.74 o 
  -7   4   9      278.57      282.70     17.42 o 
  -6   4   9      178.55      189.36     14.92 o 
  -5   4   9      116.88      122.44      8.89 o 
  -4   4   9      101.41      103.29     13.45 o 
  -3   4   9      688.44      704.74     18.31 o 
  -2   4   9      636.06      647.81     24.27 o 
  -1   4   9      169.90      177.35     11.76 o 
   0   4   9      243.52      251.94     14.04 o 
   1   4   9      540.92      569.81     22.91 o 
   2   4   9        0.13        7.96      7.43 o 
   3   4   9      788.65      872.40     32.12 o 
  -8   5   9        4.21       -7.38      9.76 o 
  -7   5   9       64.04       53.23     12.29 o 
  -6   5   9      309.95      320.26     12.08 o 
  -5   5   9      167.54      181.27      9.22 o 
  -4   5   9      183.86      190.12      9.26 o 
  -3   5   9        0.12       -6.33      4.73 o 
  -2   5   9      925.90      958.86     33.29 o 
  -1   5   9        0.74        8.68      6.77 o 
   0   5   9      989.80     1025.71     35.48 o 
   1   5   9       11.10       -2.08      6.77 o 
  -7   6   9        2.18       -2.39     10.15 o 
  -6   6   9      136.60      119.46      8.85 o 
  -5   6   9      259.29      267.29     16.91 o 
  -4   6   9       12.68        5.22     12.51 o 
  -3   6   9      656.07      690.31     19.60 o 
  -2   6   9        9.03       12.76      8.04 o 
  -1   6   9       81.20      100.52     11.71 o 
   0   6   9        2.36       -0.03      7.66 o 
  -5   7   9       13.99        6.81      6.66 o 
  -4   7   9       14.68        7.11      6.47 o 
  -3   7   9       16.81       13.06      8.40 o 
   3 -10  10        1.96       -4.63     10.62 o 
   4 -10  10       21.55       41.41     12.54 o 
   1  -9  10       28.27       50.18     11.48 o 
   2  -9  10       62.91       89.43     13.90 o 
   3  -9  10      286.62      308.33     19.69 o 
   4  -9  10       23.50       15.09     10.21 o 
   5  -9  10       42.15       37.20     11.57 o 
   6  -9  10       64.11       89.18     13.79 o 
  -2  -8  10        2.75       -0.28      6.71 o 
   0  -8  10      446.97      461.22     19.61 o 
   1  -8  10        0.58        2.19      7.29 o 
   2  -8  10      194.35      233.91     10.27 o 
   3  -8  10       14.25       16.62      6.41 o 
   4  -8  10      106.60      130.13      8.43 o 
   5  -8  10        5.75        4.97      6.96 o 
   6  -8  10      337.24      373.60     13.94 o 
   7  -8  10      291.91      336.33     16.60 o 
  -3  -7  10       98.01       94.92      9.65 o 
  -2  -7  10       60.94       62.83      7.91 o 
  -1  -7  10      121.08      131.89     10.51 o 
   0  -7  10        9.90        9.29      4.40 o 
   1  -7  10        7.07        8.19      4.35 o 
   2  -7  10        4.48        5.43      6.49 o 
   3  -7  10      568.22      577.20     18.83 o 
   4  -7  10       29.70       25.48      5.80 o 
   5  -7  10        4.93        6.94      6.09 o 
   6  -7  10      187.19      199.92     10.13 o 
   7  -7  10      478.86      508.52     16.72 o 
  -4  -6  10        2.44       -4.38      7.24 o 
  -3  -6  10      379.65      346.00     16.25 o 
  -2  -6  10      174.37      173.25     11.79 o 
  -1  -6  10        3.59       -1.68      3.89 o 
   0  -6  10      425.01      429.88     12.71 o 
   1  -6  10       50.31       40.28      5.15 o 
   2  -6  10        3.56       -2.38      3.83 o 
   3  -6  10       58.97       59.73      6.32 o 
   4  -6  10      321.65      331.43     11.69 o 
   5  -6  10      334.05      351.01     12.48 o 
   6  -6  10      647.25      690.43     19.49 o 
   7  -6  10        8.63       -5.75      5.56 o 
  -5  -5  10        1.08       -1.67      5.24 o 
  -4  -5  10      175.97      163.73     11.34 o 
  -2  -5  10       14.78       22.99      6.68 o 
  -1  -5  10      114.53      110.85      6.38 o 
   0  -5  10       46.10       59.85      7.72 o 
   1  -5  10      479.40      482.66     13.40 o 
   2  -5  10       43.21       49.07      5.26 o 
   3  -5  10     1217.58     1158.83     26.75 o 
   4  -5  10       21.96       16.84      4.92 o 
   5  -5  10        8.88        3.25      4.74 o 
   6  -5  10       13.52       10.28      5.36 o 
   7  -5  10      107.96      114.04      8.81 o 
  -5  -4  10       36.20       43.69      5.83 o 
  -4  -4  10       95.44       97.16      8.90 o 
  -3  -4  10      250.07      249.39     13.54 o 
  -2  -4  10        4.15        8.69      4.24 o 
  -1  -4  10        1.66       -3.55      3.26 o 
   0  -4  10     1149.31     1123.23     61.31 o 
   1  -4  10      273.25      243.76      9.00 o 
   2  -4  10        4.21        1.17      3.50 o 
   3  -4  10      170.43      162.50      7.60 o 
   4  -4  10      230.96      222.83      9.19 o 
   5  -4  10      104.43       98.30      7.26 o 
   6  -4  10      104.79      120.31      8.10 o 
   7  -4  10       28.00       25.93      6.22 o 
  -6  -3  10      114.43      126.50      8.01 o 
  -5  -3  10      103.60      108.00      6.96 o 
  -4  -3  10       53.83       53.03      7.07 o 
  -3  -3  10      225.24      200.24     11.37 o 
  -2  -3  10      449.61      453.90     12.47 o 
  -1  -3  10       77.98       78.80      5.16 o 
   0  -3  10      258.06      249.21      8.61 o 
   1  -3  10      125.79      116.80      6.18 o 
   2  -3  10       77.96       84.52      6.01 o 
   3  -3  10     1390.72     1363.28     30.30 o 
   4  -3  10        1.73        0.26      3.99 o 
   5  -3  10      405.83      430.96     13.75 o 
   6  -3  10       54.52       63.70     10.37 o 
   7  -3  10     1087.93     1127.14     28.31 o 
  -7  -2  10       22.62       21.72      5.98 o 
  -6  -2  10        0.77       -1.21      4.89 o 
  -5  -2  10      190.43      189.34      8.25 o 
  -4  -2  10       99.23       89.76      8.68 o 
  -3  -2  10      198.83      219.53      7.97 o 
  -2  -2  10       99.13      109.14      5.81 o 
  -1  -2  10        9.91        9.51      3.49 o 
   0  -2  10      929.01      930.87     21.37 o 
   1  -2  10      146.33      140.40      6.74 o 
   2  -2  10      883.50      862.85     20.66 o 
   3  -2  10       34.46       24.55      4.66 o 
   4  -2  10     1471.50     1425.28     32.03 o 
   5  -2  10        2.35        1.32      5.37 o 
   6  -2  10       39.73       35.51      6.19 o 
  -7  -1  10       72.17       67.36      9.97 o 
  -6  -1  10        3.15        9.29      4.98 o 
  -5  -1  10       75.10       73.06      8.21 o 
  -4  -1  10       46.72       61.55      7.88 o 
  -3  -1  10        9.88       15.18      3.81 o 
  -2  -1  10      950.21      934.26     21.26 o 
  -1  -1  10      484.69      453.88     12.45 o 
   0  -1  10       12.34       14.33      3.71 o 
   1  -1  10      507.38      507.85     13.74 o 
   2  -1  10      108.76      110.33      6.32 o 
   3  -1  10      194.52      194.00      8.29 o 
   4  -1  10        0.19       -0.48     11.03 o 
   5  -1  10       47.98       50.74      8.68 o 
   6  -1  10      199.81      193.47      9.80 o 
  -7   0  10        0.26       -7.04      4.95 o 
  -6   0  10       10.37        1.12      4.51 o 
  -4   0  10      742.66      727.31     25.27 o 
  -3   0  10        6.55        9.26      4.84 o 
  -2   0  10      310.65      323.75     10.71 o 
  -1   0  10       13.35       11.86      3.77 o 
   0   0  10       10.43        9.88      3.76 o 
   1   0  10      184.98      183.05      7.66 o 
   2   0  10       24.91       29.82      4.83 o 
   3   0  10      363.64      353.86     11.58 o 
   4   0  10      564.16      596.18     21.73 o 
   5   0  10      239.71      245.96     10.36 o 
  -7   1  10      357.42      374.51     18.92 o 
  -6   1  10        8.89        4.77      4.68 o 
  -4   1  10        2.55        1.26      3.53 o 
  -3   1  10       81.92       81.69      6.99 o 
  -2   1  10        0.02       -3.71      3.07 o 
  -1   1  10      226.44      219.99      8.97 o 
   0   1  10      505.45      498.23     13.54 o 
   1   1  10     1100.29     1104.62     25.25 o 
   2   1  10      131.23      124.99      6.79 o 
   3   1  10      174.00      156.53      8.93 o 
   4   1  10       21.92       19.33      5.00 o 
   5   1  10     1037.62     1065.47     26.31 o 
  -8   2  10       31.80       25.84      6.84 o 
  -7   2  10        3.59       -1.18      5.43 o 
  -6   2  10        1.96       -4.15      5.64 o 
  -5   2  10       30.43        6.63      6.44 o 
  -4   2  10      666.21      675.02     16.60 o 
  -3   2  10      619.07      625.32     15.73 o 
  -2   2  10      547.14      529.45     14.02 o 
  -1   2  10       54.75       60.87      5.35 o 
   0   2  10      794.58      804.09     19.49 o 
   1   2  10      102.00       94.90     10.78 o 
   2   2  10      701.14      702.42     18.26 o 
   3   2  10        0.15       -1.73      4.45 o 
   4   2  10       87.54       99.92     16.82 o 
  -7   3  10       67.99       77.22     12.70 o 
  -6   3  10        1.28       -2.69      7.63 o 
  -5   3  10        2.36        6.00      4.57 o 
  -4   3  10      311.00      312.63     14.90 o 
  -3   3  10      411.75      426.88     17.95 o 
  -2   3  10        0.47        5.21      5.88 o 
  -1   3  10      619.24      633.42     23.97 o 
   0   3  10       10.06        5.10      6.19 o 
   1   3  10      179.26      176.74     12.18 o 
   2   3  10        0.21        7.16      7.32 o 
   3   3  10       37.55       25.07      8.29 o 
  -7   4  10        1.59       10.12     10.37 o 
  -6   4  10      385.08      421.50     21.61 o 
  -5   4  10        3.79       -2.52      8.47 o 
  -4   4  10      452.67      492.76     20.33 o 
  -3   4  10      156.51      129.12     10.32 o 
  -2   4  10       97.88       94.53      9.90 o 
  -1   4  10        9.43        5.41      6.74 o 
   0   4  10      315.83      319.62     16.64 o 
   1   4  10      688.96      688.72     26.91 o 
   2   4  10      345.78      398.53     19.50 o 
  -7   5  10       51.60       37.14     11.59 o 
  -6   5  10       20.80       20.34      7.36 o 
  -5   5  10       62.06       76.25      7.94 o 
  -4   5  10        6.81        8.04      6.99 o 
  -3   5  10      255.27      284.25     15.56 o 
  -2   5  10      201.60      232.47     14.42 o 
  -1   5  10      128.23      123.46     11.29 o 
   0   5  10       65.52       73.70     10.65 o 
  -5   6  10       57.04       63.21      7.83 o 
  -4   6  10       75.14       89.87     11.46 o 
  -3   6  10        8.17        5.19      8.15 o 
  -2   6  10      128.00      117.80     11.82 o 
   1  -9  11        0.45        4.70      5.84 o 
   2  -9  11      314.80      344.22     13.09 o 
   3  -9  11        0.34       -7.26      5.96 o 
   4  -9  11       20.14       15.39      7.86 o 
   5  -9  11       14.65        5.73      6.54 o 
  -1  -8  11       63.02       61.44      9.87 o 
   0  -8  11      126.51      130.31     11.21 o 
   1  -8  11        2.90       -2.17      5.36 o 
   2  -8  11       48.52       56.52     17.18 o 
   3  -8  11       99.03      112.85     10.43 o 
   4  -8  11       36.80       40.10      6.86 o 
   5  -8  11      444.70      478.62     16.10 o 
   6  -8  11       29.32       29.00      6.88 o 
  -1  -7  11       14.76        4.72      7.13 o 
   0  -7  11       56.88       71.26      9.94 o 
   1  -7  11       11.06       13.89      5.03 o 
   2  -7  11      653.68      659.25     45.95 o 
   3  -7  11       16.75        5.95      4.99 o 
   4  -7  11       68.05       61.96      7.05 o 
   5  -7  11       25.60       28.41      6.21 o 
   6  -7  11       60.83       58.93      7.55 o 
  -3  -6  11       26.15       21.86      6.49 o 
  -2  -6  11       16.56        8.49      7.24 o 
  -1  -6  11      174.88      182.49     12.15 o 
   0  -6  11      256.79      247.50     10.71 o 
   1  -6  11        2.42       -0.40      4.22 o 
   2  -6  11        7.68        3.93      4.48 o 
   3  -6  11      186.87      201.52      9.09 o 
   4  -6  11      110.11      114.90      7.68 o 
   5  -6  11      771.34      754.74     20.71 o 
   6  -6  11       26.28       19.72      6.20 o 
  -4  -5  11       46.07       37.78      7.93 o 
  -3  -5  11      105.80      117.88     10.43 o 
  -2  -5  11       29.58       21.05      7.63 o 
  -1  -5  11       32.34       36.03      5.13 o 
   0  -5  11       82.09       87.86      6.29 o 
   1  -5  11       65.82       73.65      6.33 o 
   2  -5  11      784.72      793.08     20.04 o 
   3  -5  11      150.89      153.43      7.88 o 
   4  -5  11      357.99      377.32     12.90 o 
   5  -5  11       14.54       10.01      5.25 o 
   6  -5  11      812.62      830.37     22.43 o 
  -5  -4  11       78.34       71.87      9.38 o 
  -4  -4  11        4.43        3.38      5.85 o 
  -3  -4  11        2.45       -0.83      5.30 o 
  -2  -4  11        0.37       -1.69      5.80 o 
  -1  -4  11      316.37      319.68     10.34 o 
   0  -4  11      560.07      540.61     15.73 o 
   1  -4  11       49.30       43.43      5.16 o 
   2  -4  11        6.40       -1.71      4.78 o 
   3  -4  11      766.43      773.45     19.86 o 
   4  -4  11       11.16        6.89      4.68 o 
   5  -4  11       12.69        9.48      5.33 o 
   6  -4  11        0.17        2.74      5.35 o 
  -6  -3  11        1.12        8.49      7.29 o 
  -5  -3  11       24.14       12.07      6.71 o 
  -4  -3  11       64.37       64.02      8.99 o 
  -3  -3  11      238.87      251.52     13.65 o 
  -2  -3  11      283.96      276.88      9.62 o 
  -1  -3  11        2.16        4.38      4.02 o 
   0  -3  11      214.09      220.25      8.50 o 
   1  -3  11      177.16      178.05      7.81 o 
   2  -3  11       18.44       20.06      4.65 o 
   3  -3  11       78.20       79.84      6.68 o 
   4  -3  11       90.18       92.93     10.51 o 
   5  -3  11      185.95      170.29      8.90 o 
   6  -3  11      283.07      282.31     17.93 o 
  -6  -2  11       97.17      108.43     10.54 o 
  -5  -2  11      326.40      310.66     14.76 o 
  -4  -2  11       14.72        9.24      6.55 o 
  -3  -2  11       87.35       96.22      9.57 o 
  -2  -2  11        5.33        1.58      3.66 o 
  -1  -2  11       41.32       40.75      4.90 o 
   0  -2  11       34.04       53.91      5.37 o 
   1  -2  11      444.55      423.00     12.45 o 
   2  -2  11      154.78      148.86      7.47 o 
   3  -2  11      582.90      584.79     16.31 o 
   4  -2  11      167.41      152.86      8.21 o 
   5  -2  11      194.40      197.40      9.49 o 
   6  -2  11       76.67       68.73      7.48 o 
  -6  -1  11       13.13       18.75      7.88 o 
  -5  -1  11        0.08       -0.83      5.44 o 
  -4  -1  11        3.41        1.86      5.85 o 
  -3  -1  11       55.46       74.84      5.82 o 
  -2  -1  11      297.01      281.29      9.48 o 
  -1  -1  11      371.80      363.43     11.11 o 
   0  -1  11      233.16      222.04      8.92 o 
   1  -1  11      806.81      816.63     20.13 o 
   2  -1  11      193.04      201.08      8.58 o 
   3  -1  11       51.65       53.39      5.88 o 
   4  -1  11      499.71      485.43     14.78 o 
   5  -1  11       26.56       19.82      6.04 o 
  -7   0  11       42.38       45.00      6.86 o 
  -6   0  11       13.30       13.42      6.88 o 
  -4   0  11      159.99      142.60     10.68 o 
  -3   0  11      186.93      180.14      7.53 o 
  -2   0  11      224.20      214.59     15.01 o 
  -1   0  11      887.25      853.90     20.42 o 
   0   0  11       80.70       88.56      6.44 o 
   1   0  11     1190.14     1210.84     27.57 o 
   2   0  11       92.04       98.34      6.81 o 
   3   0  11      283.01      315.88     19.53 o 
   4   0  11        6.48        8.50      5.43 o 
  -7   1  11        2.57       -4.42      5.70 o 
  -6   1  11        1.95       -0.75      6.55 o 
  -5   1  11       91.83       77.14      8.82 o 
  -4   1  11      284.19      300.41     10.01 o 
  -3   1  11       60.99       74.45      5.99 o 
  -2   1  11      199.47      196.87      8.09 o 
  -1   1  11       76.25       78.52      5.94 o 
   0   1  11      110.32      121.63      6.77 o 
   1   1  11       27.73       22.78      7.28 o 
   2   1  11       34.99       25.59      8.92 o 
   3   1  11      199.34      202.79      9.11 o 
   4   1  11      532.73      570.73     19.18 o 
  -7   2  11        1.03       -4.67      5.59 o 
  -6   2  11      185.54      169.84     11.01 o 
  -5   2  11      141.01      143.21      9.87 o 
  -4   2  11       42.66       45.74      5.27 o 
  -3   2  11       32.88       37.44      4.91 o 
  -2   2  11       21.53       22.95      4.72 o 
  -1   2  11      353.87      356.99     11.30 o 
   0   2  11      314.78      327.06     11.02 o 
   1   2  11      149.12      142.64      7.78 o 
   2   2  11      124.60      131.53     11.23 o 
   3   2  11      478.19      474.67     21.22 o 
  -7   3  11       38.89       26.49     11.32 o 
  -5   3  11       12.28       25.57      6.99 o 
  -4   3  11      299.64      319.26     15.67 o 
  -3   3  11       57.30       65.43      9.04 o 
  -2   3  11      153.15      157.55     11.37 o 
  -1   3  11       57.78       46.57      8.52 o 
   0   3  11      374.88      390.24     18.47 o 
   1   3  11       77.82       96.42     11.04 o 
   2   3  11      574.60      569.95     23.94 o 
  -5   4  11      116.60      128.04     10.57 o 
  -4   4  11        0.37       -2.50      6.44 o 
  -3   4  11      145.80      144.71     11.40 o 
  -2   4  11       42.29       45.52      9.32 o 
  -1   4  11     1129.69     1208.36     40.91 o 
   0   4  11      185.94      175.66     13.31 o 
  -5   5  11        3.97        6.66      8.49 o 
  -4   5  11      626.25      700.32     27.54 o 
  -3   5  11        2.02        9.90      8.02 o 
  -2   5  11       29.94       22.19      8.74 o 
   0  -8  12        1.50       -3.77      8.46 o 
   1  -8  12        2.52       -3.77      6.44 o 
   2  -8  12       82.89      123.94     12.68 o 
   3  -8  12        0.53        2.34      5.67 o 
   4  -8  12      132.34      126.45      9.31 o 
  -1  -7  12        7.49        7.41      7.68 o 
   0  -7  12       11.76        8.78      5.29 o 
   1  -7  12       94.81      105.58      7.43 o 
   2  -7  12      217.68      217.67      9.95 o 
   3  -7  12       58.19       85.84      8.97 o 
   4  -7  12       20.43       15.30      6.02 o 
   5  -7  12      314.09      318.11     12.85 o 
  -2  -6  12      175.03      171.03     12.43 o 
  -1  -6  12      226.88      249.97     14.51 o 
   0  -6  12       72.16       90.14      8.43 o 
   1  -6  12       15.89       17.22      5.08 o 
   2  -6  12      201.74      204.19      9.36 o 
   3  -6  12       39.17       40.88     12.40 o 
   4  -6  12       30.91       31.66      6.12 o 
   5  -6  12        0.46       -3.47      5.41 o 
  -3  -5  12       73.00       99.33     10.93 o 
  -2  -5  12        8.69        3.77      6.85 o 
  -1  -5  12       70.42       64.58      6.31 o 
   0  -5  12       65.21       71.08      6.34 o 
   1  -5  12        6.98        4.76      4.26 o 
   2  -5  12        3.65       -0.38      4.42 o 
   3  -5  12        4.16        1.32      7.77 o 
   4  -5  12       55.64       47.26      6.55 o 
   5  -5  12      147.10      166.21      9.54 o 
  -4  -4  12       16.96       23.33      6.60 o 
  -3  -4  12        0.85        0.14      6.63 o 
  -2  -4  12       69.88       87.12     10.07 o 
  -1  -4  12       12.08       15.03      8.96 o 
   0  -4  12       39.89       37.94      5.17 o 
   1  -4  12       18.23       17.46      4.76 o 
   2  -4  12      534.93      571.95     16.12 o 
   3  -4  12      128.46      130.47      8.85 o 
   4  -4  12      144.49      140.76      9.92 o 
   5  -4  12       19.31       13.95      7.20 o 
  -5  -3  12       19.17       17.53      7.21 o 
  -4  -3  12       49.26       49.35      8.96 o 
  -3  -3  12      240.55      237.54     13.84 o 
  -2  -3  12      141.18      134.89      7.27 o 
  -1  -3  12      167.09      161.50      7.86 o 
   0  -3  12      128.36      121.16      7.01 o 
   1  -3  12      671.51      632.09     16.92 o 
   2  -3  12        6.42        4.66      4.22 o 
   3  -3  12      415.56      415.81     13.49 o 
   4  -3  12        2.02       -1.82      4.84 o 
   5  -3  12       86.54       97.69     10.42 o 
  -5  -2  12        0.39        6.27      6.07 o 
  -4  -2  12       35.43       32.12      8.07 o 
  -3  -2  12      300.74      291.74     15.09 o 
  -2  -2  12      361.08      354.93     11.35 o 
  -1  -2  12        8.56        5.68      3.92 o 
   0  -2  12      152.32      148.34      7.51 o 
   1  -2  12       51.32       48.36      5.72 o 
   2  -2  12      101.27       94.51      6.72 o 
   3  -2  12       24.97       29.33      5.71 o 
   4  -2  12       17.92       14.98      5.53 o 
   5  -2  12      144.53      151.74      9.07 o 
  -6  -1  12        1.08       -5.58      6.32 o 
  -5  -1  12       57.85       57.72      7.96 o 
  -4  -1  12       85.20       79.83      9.82 o 
  -3  -1  12      131.51      152.90      7.57 o 
  -2  -1  12      104.23      104.33      6.49 o 
  -1  -1  12        2.32        1.41      5.77 o 
   0  -1  12      253.32      244.78      9.38 o 
   1  -1  12       92.89       95.68      6.65 o 
   2  -1  12      287.41      312.92     11.22 o 
   3  -1  12      345.08      338.98     12.11 o 
   4  -1  12      202.05      211.75      9.87 o 
  -6   0  12      237.50      220.90     13.23 o 
  -4   0  12      190.93      186.45     11.98 o 
  -3   0  12       35.42       31.72      6.01 o 
  -2   0  12      247.44      272.72     13.31 o 
  -1   0  12       63.73       71.90      7.64 o 
   0   0  12      420.86      413.85     12.91 o 
   1   0  12        3.30        3.35      4.60 o 
   2   0  12      494.86      505.49     15.10 o 
   3   0  12      185.43      189.30      9.18 o 
  -6   1  12       60.53       60.30      8.68 o 
  -5   1  12      366.28      362.39     16.95 o 
  -4   1  12        0.14        0.46      4.53 o 
  -3   1  12      120.59      109.59      8.36 o 
  -2   1  12        0.29       -0.08      4.03 o 
  -1   1  12      300.69      313.40     10.80 o 
   0   1  12      223.73      235.74     14.84 o 
   1   1  12      318.03      317.71     11.36 o 
   2   1  12      107.38      104.66      7.32 o 
   3   1  12        9.05        5.20      5.32 o 
  -4   2  12        3.11       -4.66      5.55 o 
  -3   2  12      115.23      127.54     10.43 o 
  -2   2  12      391.07      432.87     19.28 o 
  -1   2  12       16.51        5.66      6.93 o 
   0   2  12        6.71        9.74      7.07 o 
   1   2  12       42.18       49.96      9.57 o 
  -4   3  12       18.00       16.17      8.10 o 
  -3   3  12        1.78       -6.13      6.68 o 
  -2   3  12      115.53      107.40     10.57 o 
  -1   3  12      131.53      127.09     10.82 o 
   0   3  12       71.42       63.60     10.10 o 
  -4   4  12       40.54       44.66      9.38 o 
  -3   4  12        3.41       -1.41      7.29 o 
  -2   4  12      480.25      504.52     22.58 o 
   0  -7  13       24.72       14.28      8.46 o 
   1  -7  13       26.90       38.52      6.43 o 
   2  -7  13        1.96        3.92      5.48 o 
   3  -7  13        9.31        8.88      8.60 o 
  -1  -6  13       59.53       68.26     10.43 o 
   0  -6  13      143.43      133.48      8.11 o 
   1  -6  13      340.24      335.64     12.22 o 
   2  -6  13      150.42      173.38      9.27 o 
   3  -6  13       78.84       78.83      7.74 o 
   4  -6  13        5.35        1.89      5.59 o 
  -2  -5  13        1.25       -7.02      7.05 o 
  -1  -5  13      155.29      151.26      8.19 o 
   0  -5  13      170.50      170.36      8.62 o 
   1  -5  13        3.18       -0.68      4.74 o 
   2  -5  13      158.86      164.79      8.51 o 
   3  -5  13        8.72        0.45      5.17 o 
   4  -5  13       23.22       19.83      6.02 o 
  -3  -4  13      111.51      116.47     11.98 o 
  -2  -4  13       95.78       92.89     10.76 o 
  -1  -4  13        6.02       13.70      5.20 o 
   0  -4  13       27.24       21.44      5.28 o 
   1  -4  13        5.56        1.85      4.72 o 
   2  -4  13      148.50      139.65     10.03 o 
   3  -4  13       57.79       59.68      6.99 o 
   4  -4  13      103.49      105.29     11.43 o 
  -4  -3  13      158.99      169.53     12.70 o 
  -3  -3  13       13.27        8.13      7.38 o 
  -2  -3  13       65.31       68.76      6.50 o 
  -1  -3  13       63.91       61.50      7.75 o 
   0  -3  13      450.80      477.27     14.47 o 
   1  -3  13      198.08      194.62      8.99 o 
   2  -3  13      274.94      280.99     10.96 o 
   3  -3  13       43.84       48.11      8.31 o 
   4  -3  13      303.67      326.45     14.69 o 
  -4  -2  13        0.54        1.66      6.80 o 
  -3  -2  13      182.32      169.98     12.40 o 
  -2  -2  13        8.36       14.15      7.10 o 
  -1  -2  13       17.08       21.78      5.07 o 
   0  -2  13      231.31      247.80     10.02 o 
   1  -2  13       75.41       93.89      7.50 o 
   2  -2  13      207.01      221.06     10.01 o 
   3  -2  13      176.01      174.36      9.23 o 
  -4  -1  13      195.06      189.75     13.04 o 
  -3  -1  13        4.93        0.19      6.66 o 
  -2  -1  13       15.34       12.65      4.94 o 
  -1  -1  13      114.12      130.21      7.78 o 
   0  -1  13      545.40      541.81     15.76 o 
   1  -1  13      289.65      290.89     11.20 o 
   2  -1  13       43.39       48.53      6.34 o 
   3  -1  13        0.07       -1.02      5.25 o 
  -5   0  13        7.05        1.28      6.91 o 
  -4   0  13        4.90       -8.40      7.32 o 
  -3   0  13      363.05      356.10     11.88 o 
  -2   0  13       11.14       14.32      4.97 o 
  -1   0  13       63.56       73.31      6.79 o 
   0   0  13        2.22        1.65      4.72 o 
   1   0  13       47.92       60.70      6.98 o 
   2   0  13        1.49       10.88      5.37 o 
  -4   1  13        1.91       13.70      8.02 o 
  -3   1  13       64.15       73.52      6.84 o 
  -2   1  13      119.19      124.70      7.62 o 
  -1   1  13        0.06       -6.06      6.66 o 
   0   1  13      346.03      341.47     12.11 o 
   1   1  13       41.60       42.42      6.33 o 
  -4   2  13       13.92       16.89      7.38 o 
  -3   2  13      711.77      763.75     28.79 o 
  -2   2  13       28.77       34.03      8.71 o 
  -1   2  13        5.61        2.83      7.43 o 
  -1  -5  14       99.65      110.59     11.48 o 
   0  -5  14       14.29       10.88      5.50 o 
   1  -5  14       12.91       13.90      8.43 o 
   2  -5  14       28.51       36.46      6.48 o 
  -2  -4  14       48.92       58.11     10.32 o 
  -1  -4  14        0.22       -2.26      4.94 o 
   0  -4  14       85.08       93.48     12.16 o 
   1  -4  14       90.97      110.71      8.02 o 
   2  -4  14       89.69      108.17      8.43 o 
  -2  -3  14       22.84       13.92      8.46 o 
  -1  -3  14      275.58      298.85     11.53 o 
   0  -3  14       13.09       10.92      5.06 o 
   1  -3  14       53.38       65.25     15.96 o 
   2  -3  14       50.90       52.33      7.45 o 
  -3  -2  14        0.30       -3.99      6.88 o 
  -2  -2  14       20.39       33.75      7.46 o 
  -1  -2  14        1.74        3.49      4.92 o 
   0  -2  14       44.71       61.59      9.75 o 
   1  -2  14       37.76       38.04      6.12 o 
   2  -2  14      228.64      230.35     10.44 o 
  -3  -1  14        6.19        3.97      7.71 o 
  -2  -1  14       12.60       11.90      5.40 o 
  -1  -1  14      690.22      724.67     19.58 o 
   0  -1  14       46.30       67.37     10.36 o 
   1  -1  14       64.52       64.91      7.49 o 
  -2   0  14       16.08       20.41      5.61 o 
  -1   0  14        8.89       13.97      5.47 o 
   0   0  14      170.19      186.05      9.38 o 
                                                 
